# Supplementary material for: Spatial transcriptomics reveals influence of microenvironment on intrinsic fates in melanoma therapy resistance
Source: Genome Biol. 2026 May 23;27:232. doi: 10.1186/s13059-026-04112-z (PMC13386816; doi:10.1186/s13059-026-04112-z)
Supplement: Supplementary file 2 — Additional file 2. [file 13059_2026_4112_MOESM2_ESM.csv]

Table S1: Metaprogram definition table
MP_ribosome	MP_cell_division_1	MP_cell_division_2	MP_interferon	MP_smooth_muscle	MP_EMT_1	MP_EMT_2	MP_mitochondrial	MP_ECM	MP_neural_crest	MP_cytoskeleton	MP_complement	MP_melanocyte
RPS16	AURKA	GINS2	IFIT3	MYLK	SH3BGRL3	IGFBP2	MT-ND3	ID4	COL9A3	NEAT1	CTSK	CDK2
RPS12	ASPM	RRM2	OASL	ACTA2	DKK1	IGFBP7	MT-CO3	EPS8	GAS7	SYNM	PSAP	PMEL
RPL26	TPX2	HELLS	IFIT1	PDLIM7	KRT18	TXNRD1	MT-ND1	ANKRD10	PMEPA1	SPTBN1	PLIN2	CITED1
RPL11	TOP2A	CLSPN	IFIT2	DDAH1	TMSB4X	COL12A1	MT-ATP6	ZNF704	NGFR	DST	MBP	BHLHE41
RPS14	CENPF	ZWINT	IFIH1	TGFB1I1	PHLDA2	STK17B	MT-CO2	ANXA2	CSRP2	UTRN	CYP27A1	TRPM1
RPS15	PLK1	MYBL2	HERC5	MYL6	RAC2	IL7	MT-CO1	MCAM	HSPG2	LINC00657	CYGB	C21orf91
RPL28	CENPA	TYMS	ZC3HAV1	MYH9	PKM	MMP2	MT-CYB	RHOBTB3	CADM4	WWTR1	CTSA	TYR
RPS27A	MKI67	FEN1	DDX58	TPM1	TPM1	ZFP36	MT-ND4	TFAP2A	LOXL3	ZEB2	C1S	SEMA6A
RPS23	CCNB1	E2F1	IFI44	ACTN1	FOSL1	JUNB	MTRNR2L8	MAP4	CRYAB	AHNAK	FBXO32	RAB27A
RPS15A	GTSE1	ATAD2	ISG15	CSRP1	TNFRSF12A	BICC1	MTRNR2L12	CBLB	IFI6	BPTF	CD9	MLANA
RPL41	ARL6IP1	MCM4	PARP14	VCL	GAPDH	PHLDB2	MT-ND2	ZEB2	C1orf198	PLP1	CRTAC1	CHCHD6
RPL30	HMMR	ORC6	SAMD9	DSTN	HMGA1	RGS2	NEAT1	SOX4	PMP22	APP	C10orf90	TRIM63
RPS11	CENPE	PCNA	APOL2	TPM4	VEGFC	FOSB	MT-ND5	DDX5	FLRT3	MALAT1	DAB2	CABLES1
FAU	NUSAP1	MCM7	HLA-B	FERMT2	C12orf75		MALAT1	DLC1		DDX17	BIRC7	NBL1
RPS24	BIRC5	DTL	XAF1	ACTB	IL7R		VMP1	WWTR1		COL4A3BP	PLXNC1	PIR
RPLP1	UBE2S	CDT1	OAS1	HSPB1	HPCAL1		MT-ND6	LIMA1		PCM1	CTSL	SIRPA
RPLP2	UBE2C	RAD51AP1	ZNFX1		SERPINE1		PIGT	SLITRK6		HNRNPU	GPNMB	METTL9
RPS19	FAM83D	CDC45	STAT1		CPA4		MT-ND4L	CDK6		KMT2C	CTSH	SGCD
RPL35A	KPNA2	CCNE2	ISG20		PPP1R14B		SORBS2	NUDT4		TIMP2	CTSB	SLC24A5
RPS18	PRC1	TK1	B2M		ACTB		DDX17	PHACTR1		HNRNPA2B1	APOE	WDFY1
RPL24	NEK2	CENPK	RTP4		COTL1			FAM210B		DYNC1H1	SNX9	MITF
RPL37A	DEPDC1	ASF1B	HLA-C		NRG1			MARCKS		MBNL2	TIMP2	ZNF106
RPS13	KIF14	CDC6	USP18		MT2A			PDZRN3		CTNNA1	SULT1C2	FRMD4B
RPL18	CCNB2	UBE2T	OAS3		PLP2			SAMD4A		LPP	MTSS1	HPS4
RPL32	CDCA8	CENPU	OAS2		S100A16			SPTBN1		PIK3R1	PRCP	TRIB2
RPS8	KIF2C	CENPM	PLSCR1		TMEM158			SORBS2		MAP4K4	LGALS3	BCAN
RPS28	CDCA3	BRCA1	IFI44L		IL11			MALAT1		NCL	FNIP2
UBA52	CDC20	DHFR			AXL			PMP22			WARS
RPL34	ANLN	TCF19			DCBLD2			STXBP6			SQLE
RPL36	PRR11	MCM5			PFN1			RAI14			GEM
RPL37	CDKN3	FAM111B			IER3			CDH19			ABR
RPL29	NUF2	DUT			SPOCD1			DLX5			DCLK1
RPS21	CCNA2	ESCO2			ERRFI1			IRS2			OSR2
RPL12	CDK1	HIST1H4C			ARHGAP18			GULP1			SCPEP1
RPS27	CKAP2L	PKMYT1			LDHA			CREB3L2			GRN
RPL39	DLGAP5	MCM10			CCND1			CLIP1			ARSG
RPL18A	KIF23	CDCA5			ITGA3			PRDX1			ITGB3
RPL13	CDCA2	GINS1						ST3GAL6			BAALC
RPL35	TUBB4B	BARD1						ST8SIA1			LITAF
RPL19	RACGAP1	RRM1						IGF2BP2			SLC29A1
TOMM7	CKAP2	DEK						PALLD			CHCHD10
RPL21	HJURP	EXO1						TGFBR2			SLC35F5
RPL10	KIF20B	USP1						PPFIBP1			PRDM1
RPS5	CEP55	EZH2						INPP4B			SNCA
PFDN5	KIF20A	FAM111A						PSD3			ASAH1
RPL22	KIF4A	TMPO						ADAMTS9			SEPHS2
RPL13A	DBF4							ARHGEF2			CTSF
RPL9	KNSTRN							MAP2			LXN
RPS9	CKS2							MEF2C			TANGO2
	KIF11							ACTN4			MFSD12
	CDC25B							ABL2			SPSB1
	PTTG1										SDCBP
	TACC3										WIPI1
	PBK										GXYLT2
	AURKB										ATP6V1H
	ARHGAP11A										OSBPL1A
	TUBA1C										PRRX1
	SMC4										MCF2L
	BUB1										ATP6V1C1
	PIF1
	FOXM1
	ECT2
	BUB1B
	STMN1
	CKS1B
	TTK
	TROAP
	NDC80
	MAD2L1
	NCAPG
	SHCBP1
