# Supplementary material for: Spatial transcriptomics reveals influence of microenvironment on intrinsic fates in melanoma therapy resistance
Source: Genome Biol. 2026 May 23;27:232. doi: 10.1186/s13059-026-04112-z (PMC13386816; doi:10.1186/s13059-026-04112-z)
Supplement: Supplementary file 3 — Additional file 3. [file 13059_2026_4112_MOESM3_ESM.xlsx]

## Sheet: Summary
Table S2: Metaprogram overlap table
Metaprogram	Overlapping_Genes_Count	Unique_to_FM01_Count	Unique_to_FM02_Count	Total_FM01_Count	Total_FM02_Count	Overlap_Percentage_of_FM01	Overlap_Percentage_of_FM02
Ribosome	60	40	40	100	100	60	60
Cell_Division_1	86	14	14	100	100	86	86
Cell_Division_2	66	34	34	100	100	66	66
Interferon	58	42	42	100	100	58	58
EMT_2	45	55	55	100	100	45	45
ECM	51	49	49	100	100	51	51
Neural_Crest	53	47	47	100	100	53	53
Complement	59	41	41	100	100	59	59
Melanocyte	58	42	42	100	100	58	58

## Sheet: Ribosome
Overlapping_Genes	Unique_to_FM01	Unique_to_FM02
RPS16	RPS20	RPL8
RPS12	RPL27A	RPL6
RPL26	RPL23	RPS3A
RPL11	ATP5E	RPL7A
RPS14	UQCRH	RPS3
RPS15	NDUFA4	NACA
RPL28	RPS10	RPL36A
RPS27A	ZFAS1	RPLP0
RPS23	ATP5G2	RPL5
RPS15A	HINT1	RPL17
RPL41	OST4	SNHG29
RPL30	NDUFB2	RPS6
RPS11	ATP5J	RPL10A
FAU	TCEB2	RPL3
RPS24	RPL31	RPL14
RPLP1	DDT	NME2
RPLP2	SSR4	RPL15
RPS19	COX7C	RACK1
RPL35A	S100A11	RPS4X
RPS18	COX6C	ATP5F1E
RPL24	COX5B	RPS2
RPS25	COX8A	MIF
RPL37A	UQCR11.1	PTMA
RPS13	COX7A2	EEF1B2
RPL18	COX6B1	EEF1D
RPL32	SEC61G	EEF1A1
RPS8	S100A6	TPT1
RPS28	NDUFS5	RPL7
UBA52	MT-ND3	UQCR11
RPL34	C12orf57	UBB
RPL36	SEC61B	EEF1G
RPL37	NDUFS6	CHCHD2
RPL29	NDUFC2	EIF1
RPS21	ATOX1	GAPDH
RPL12	TXNDC17	BTF3
RPS27	C19orf53	S100A10
RPL27	HSPE1	ATP5MC2
RPL39	NDUFB4	RPL4
RPL18A	GNG5	ELOB
RPL23A	USMG5	GAS5
RPL13
TMSB10
RPL35
RPL19
TOMM7
RPL21
RPS7
RPL10
SERF2
RPL36AL
RPS5
PFDN5
RPL22
UQCRB
RPL13A
RPL9
RPL38
LGALS1
RPS26
RPS9

## Sheet: Cell_Division_1
Overlapping_Genes	Unique_to_FM01	Unique_to_FM02
AURKA	SGOL2	SGO2
ASPM	FAM64A	JPT1
TPX2	CASC5	KNL1
TOP2A	HN1	PIMREG
CENPF	KIF18B	H2AFZ
PLK1	UBALD2	CDC25C
CENPA	GPSM2	C16orf95
MKI67	KIAA1524	SGO1
CCNB1	SGOL1	DTYMK
GTSE1	ARHGAP11B	TMPO
ARL6IP1	PSRC1	TUBA1B
HMMR	APOBEC3B	CENPW
CENPE	LMNB1	CIP2A
NUSAP1	HMGN2	KIF18A
BIRC5
UBE2S
UBE2C
FAM83D
KPNA2
PRC1
NEK2
DEPDC1
KIF14
CCNB2
CDCA8
KIF2C
CDCA3
CDC20
ANLN
PRR11
CDKN3
NUF2
CCNA2
CDK1
CKAP2L
DLGAP5
KIF23
CDCA2
TUBB4B
RACGAP1
CKAP2
HJURP
KIF20B
HMGB3
CEP55
KIF20A
KIF4A
DBF4
KNSTRN
CKS2
H2AFX
KIF11
CDC25B
PTTG1
HMGB2
TACC3
PBK
AURKB
ARHGAP11A
TUBA1C
SMC4
BUB1
PIF1
NCAPD2
FOXM1
ECT2
RAD21
BUB1B
CIT
CKAP5
STMN1
CKS1B
TTK
TROAP
GAS2L3
CCNF
NDC80
SAPCD2
KIFC1
MAD2L1
NCAPH
NCAPG
INCENP
SHCBP1
FAM110A
ANP32E

## Sheet: Cell_Division_2
Overlapping_Genes	Unique_to_FM01	Unique_to_FM02
GINS2	KIAA0101	PCLAF
RRM2	SERPINE1	HIST1H1D
HELLS	FOXD1	STMN1
CLSPN	FOSL1	HIST2H2AC
ZWINT	MAD2L1	FANCI
MYBL2	DKK1	NCAPG
TYMS	ARHGAP18	TUBB
FEN1	CDC25A	H2AFZ
E2F1	VEGFC	FBXO5
ATAD2	CDCA7	HMGB2
MCM4	NRG1	SPC25
ORC6	SLC43A3	UHRF1
PCNA	GINS4	AURKB
MCM7	MCM2	DIAPH3
DTL	DCTPP1	DNMT1
CDT1	TPD52	E2F8
RAD51AP1	KRT34	BRCA2
CHAF1A	PLAUR	BRIP1
CDC45	HMGA1	PRKDC
CCNE2	TMEM158	MCM8
TK1	IL7R	NCAPD3
CENPK	RNASEH2A	NASP
ASF1B	PHLDA2	DSCC1
CDC6	ATP2B1	SMC2
UBE2T	PHLDA1	MELK
DSN1	PPIF	MND1
MCM3	DTYMK	HNRNPAB
CENPU	TNFRSF12A	CDK1
DNAJC9	RFC5	LMNB1
CENPM	OGFRL1	RBBP8
SLBP	C19orf48	SIVA1
BRCA1	POLR3K	GGCT
DHFR	RFC3	LIG1
TCF19	AXL	H2AFX
RFC2
MCM5
FAM111B
DUT
ESCO2
GMNN
MCM6
HIST1H4C
PKMYT1
MCM10
CDCA5
GINS1
BARD1
RRM1
PSMC3IP
RFC4
DEK
XRCC2
POLD3
WDR76
RAD51
RANBP1
FANCA
EXO1
USP1
EZH2
POLA2
FAM111A
ATAD5
TMPO
PRIM1
HIST1H1B

## Sheet: Interferon
Overlapping_Genes	Unique_to_FM01	Unique_to_FM02
IFIT3	KYNU	PLAAT4
OASL	VCAM1	BST2
IFIT1	HCAR2	SAR1A
IFIT2	RARRES3	PTGS2
RSAD2	CYTL1	PPM1K
IFIH1	PTGR1	CCL26
HERC5	MGST1	DDX60
ZC3HAV1	NFE2L3	APOL1
DDX58	HSD11B1	CITED2
PMAIP1	IL7R	SCG5
ZFP36L2	TDO2	PLS3
IFI44	ASPH	INTS9
ISG15	TRPA1	THEMIS2
SAMD9L	GBP3	UBE2L6
IL6	PITX1	SP8
IRF1	AC104654.2	MAP4K4
FZD4	AKR1C3	TRPC4
SIX1	AKR1B10	ADAP1
GBP1	CTB-61M7.2	GRAMD1B
PARP14	TAP1	AIM2
TNFSF10	PKDCC	TENT5A
SAMD9	CXCL10	B4GALT5
LINC00996	IGFBP5	BATF3
CMPK2	BIRC3	GRB10
LRRN3	BAMBI	PSMB9
HIP1R	ACTN2	RFK
CCL5	CXCL11	PRSS23
GBP4	VWA5A	USP30-AS1
IGFBP6	COL6A1	SCN3A
APOL2	SLC7A11	PXK
IFNB1	HSD17B2	MIIP
RNF149	FOXF1	MFSD14A
HLA-B	AKR1B1	CEBPB
CLEC2B	AP000783.1	PARAL1
XAF1	HERC6	SQOR
IDO1	KLF4	TRIM22
OAS1	ENPP2	NCOA7
ZNFX1	FAS	IFITM3
APOL6	SQRDL	COL8A1
PPA1	NUAK2	SPAG9
TNFSF13B	CDK5RAP2	APOL3
STAT1	CTSL	C15orf48
ISG20
ST8SIA4
B2M
RTP4
HLA-C
SOD2
XBP1
USP18
CHEK2
EPSTI1
OAS3
OAS2
PLSCR1
CCL3
RHEBL1
IFI44L

## Sheet: EMT_2
Overlapping_Genes	Unique_to_FM01	Unique_to_FM02
CTHRC1	FHL2	KLF2
COL15A1	IL6ST	LUM
TGFBR1	KIAA1199	NNMT
APCDD1	THBS1	GXYLT2
SNAP25	FAM126A	PTMS
ANGPT1	FZD7	SOS1
IGFBP2	BDNF	FOS
IGFBP7	FGF7	PTPN13
LINC00968	CCDC71L	DUSP1
VCL	IGFBP3	FAP
COL6A1	TFPI	SVIL
LTBP1	CDC42EP3	EGR1
TXNRD1	GREM2	CLDN11
FBN1	KIAA1462	REV3L
COL5A1	EXT1	CCPG1
COL12A1	ERRFI1	TIMP1
OLFM2	FSCN1	MYADM
COL14A1	PTX3	SCG2
STK17B	PON2	MAP9
WNT5A	S100A16	LPCAT2
PDE5A	F2RL2	JUND
PCOLCE	GALNT12	TGFB1
IL7	PRNP	TES
ARL4C	KCNK2	ANTXR1
MMP2	CKAP4	GMPR
COL6A2	FZD6	CALD1
ZFP36	TNC	TMEM132D-AS1
ITGB8	ADM	SLIT3
COL1A1	MAGI1	PODNL1
SLC12A8	LAMB1	CCN5
EXTL2	DKK1	TMEM67
SPOCK1	PIEZO2	RERE
BGN	LOXL2	ENPP2
LY6E	NXN	JCAD
JUNB	VASN	MAN2A1
ITGA11	RASSF8	PLXDC2
COL5A2	TPM1	SEZ6L2
BICC1	OSTC	CDKN2C
PHLDB2	FAM46A	CD81
FHL1	GATA6	DSTN
RGS2	RCN1	BST2
PPIB	HEG1	EHD2
ADD3	PAPPA	SEMA5A
CCL2	TIMP3	SEMA3D
FOSB	PEG10	COL3A1
	CAV1	OLFML3
	SFRP1	TRIB1
	SMAD3	FAS
	FAM43A	TMEM119
	ZMAT3	NR2F1
	F2R	TSLP
	CNN2	KLF9
	AHR	SHOX2
	MIR24-2	TMSB4X
	MRC2	TIPARP

## Sheet: ECM
Overlapping_Genes	Unique_to_FM01	Unique_to_FM02
ID4	CTGF	ADAM23
EPS8	SNAI2	NIBAN1
ANKRD10	DST	CCN2
ZNF704	DDX17	SOX5
ANXA2	AEBP1	SEPTIN7
MCAM	AKAP9	ANKRD50
RHOBTB3	JUND	TUBA1A
TFAP2A	VMP1	SYNE1
MAP4	ASAP2	CLOCK
CBLB	SWAP70	LIMCH1
ZEB2	CGGBP1	PAX3
SOX4	FAM89A	EPB41L3
DDX5	JUN	PKD2
DLC1	TSC22D1	AHNAK
WWTR1	MXI1	KIF21A
LIMA1	LYST	FLNA
SLITRK6	PRRC2C	CALD1
CDK6	PRKAR2B	SORL1
NUDT4	BTG1	PPFIA1
PHACTR1	ZFP36L1	TNRC6B
FAM210B	CIRBP	UTRN
MARCKS	LUC7L3	SHC4
PDZRN3	WSB1	MYH10
SAMD4A	PTEN	LAMA4
SPTBN1	BBX	PMP2
SORBS2	KLF6	DYNC1LI2
MALAT1	CCDC50	MAP4K4
PMP22	PRKAR1A	SOX6
STXBP6	IRF2BP2	DLGAP4
RAI14	NEAT1	GAS7
CDH19	MYO9B	MITF
DLX5	BPTF	HSPG2
IRS2	H3F3B	ARMCX3
GULP1	ZNF654	C1orf198
CREB3L2	SRSF11	SYNE2
CLIP1	CSDE1	BICD1
PRDX1	LMNA	PCDH7
ST3GAL6	GPM6B	AC008147.2
ST8SIA1	IVNS1ABP	AL139383.1
IGF2BP2	PTPN12	XYLT1
PALLD	ZKSCAN1	PAPSS2
TGFBR2	MYO10	RBPJ
PPFIBP1	SOX10	HSP90AA1
INPP4B	HIPK2	SKAP2
PSD3	MPDZ	CHL1
ADAMTS9	ERBB3	ANKRD11
ARHGEF2	SEPT9	NFIB
MAP2	H1FX	GJC1
MEF2C	MT-ND4	SLC5A3
ACTN4
ABL2

## Sheet: Neural_Crest
Overlapping_Genes	Unique_to_FM01	Unique_to_FM02
COL9A3	PRRG4	KCNE4
S100B	NTRK2	TMEM47
GAS7	PLP1	COL5A2
ITGA6	SPARC	SEMA3E
TSPAN13	DAG1	ST3GAL1
PMEPA1	FAM129A	CTSC
NGFR	OLFML2A	BZW2
CSRP2	PMP2	ROCK2
LIMCH1	ADAMTS9	FAM98A
PGM1	TIMP3	SYDE2
HSPG2	SERPINE2	P4HA1
HTRA1	LPCAT2	FN1
CADM4	SCARB1	SEMA3B
NFATC2	ITGB5	HEBP2
LOXL3	GSN	HIPK3
ITGA2	NRCAM	MIA
FHDC1	UTRN	VIM
NCAM1	MPZ	F2R
CRYAB	SOX6	TCF4
EVI5	TMED9	NEDD9
JPH1	PCSK6	MTHFD1L
EPB41L2	AZGP1	PPP2R2A
IFI6	PPFIBP1	RASGEF1B
MAGED2	LDLRAD4	ISG15
SCRG1	CTSD	IFI27
HDAC9	DYNC1I1	NPAS3
PTPRZ1	IFNGR2	LGMN
TUBB2A	MARCKSL1	APLP2
PALLD	MMP17	PDIA6
MFGE8	KIAA1755	SAT1
SIPA1L1	EMP2	LDHA
THBS1	MATN2	KHDRBS3
RAMP1	ALCAM	TTR
C1orf198	PROSER2	S100A1
MAP2	NUDT4	BNIP3
DNM3	SPTLC2	MYDGF
AKAP12	SH3D19	ARSJ
PLAT	ID1	CNKSR2
PMP22	LGR4	ANXA2
PLOD3	INPP4B	MCAM
ABLIM1	ADAM19	LGALS1
CNTNAP3	P4HB	TCF7L1
PTPRF	MOSPD2	GLI3
PRELP	GUSB	ENO1
MATN3	FGD4	HSP90B1
RBM28	TMEM45A	HYI
C1GALT1	MED12L	MARCKS
DLX5
HRCT1
RAPH1
MEF2C
TRIM2
FLRT3

## Sheet: Complement
Overlapping_Genes	Unique_to_FM01	Unique_to_FM02
CTSK	NOV	CSTB
PSAP	CADM1	TDRD3
PLIN2	CD68	BRI3
MBP	SCG2	ARHGAP29
CYP27A1	C1R	TSPAN10
CYGB	KCNE4	BTG1
CTSA	COPS8	NARS2
C1S	C10orf10	AL162457.2
FBXO32	MMP2	IFI16
CD9	RP11-429E11.2	VAT1
CRTAC1	ECM1	SLCO4A1-AS1
C10orf90	UGT2B7	NUPR1
DAB2	SOD2	LY96
BIRC7	SGK1	COX7C
PLXNC1	RPS6KA2	DEPP1
CTSL	CLDN11	RAB27A
GPNMB	GDF15	MARCKS
CTSH	CYB561A3	GLA
CTSB	SCD	SORBS3
APOE	CTSD	CERT1
SNX9	OLFML2B	GPR143
TIMP2	EBF1	AL078590.2
SULT1C2	PPARGC1A	AC207130.1
MTSS1	CPEB2	AKR1C3
PRCP	SLC12A8	OXCT1
LGALS3	CD81	PCGF5
FNIP2	PTGER4	RND3
WARS	CD109	PLEKHA5
SQLE	ARL4C	MYO10
GEM	PPP1R3B	ARHGAP4
ABR	CASP1	CAPG
DCLK1	MSC	COX6C
OSR2	EPDR1	AC004988.1
SCPEP1	MOSPD1	PLEKHM2
GRN	TNFRSF14	LINC00520
ARSG	IGFN1	NEAT1
ITGB3	PGM2L1	RPS8
BAALC	SLC16A6	RHOQ
LITAF	TMEM138	MYO1E
SLC29A1	HMOX1	CELF2
CHCHD10	GMPR	EZR
SLC35F5
PRDM1
SNCA
ASAH1
SEPHS2
CTSF
LXN
TANGO2
MFSD12
SPSB1
SDCBP
WIPI1
GXYLT2
ATP6V1H
OSBPL1A
PRRX1
MCF2L
ATP6V1C1

## Sheet: Melanocyte
Overlapping_Genes	Unique_to_FM01	Unique_to_FM02
CDK2	GALNT3	TSC22D1
PMEL	ATP1A1	TEX41
CITED1	CA8	ZNF704
BHLHE41	SOCS6	LHFPL3-AS1
EDNRB	ASAH1	KANK2
RAB38	DCT	PTEN
TRPM1	GPR143	LINC00906
C21orf91	HES6	PTTG1IP
STK32A	MLPH	AC110285.1
TYR	MCF2L	TFAP2A
SEMA6A	MYO1D	POLR2F
RAB27A	SEPT9	TSPAN10
MLANA	HIBCH	HSPA12A
CHCHD6	QPCT	SEPTIN9
TRIM63	BAAT	SOX4
CABLES1	UBL3	ERBB3
IGSF3	TMEM51	FSTL1
PRAME	RAB5B	IL17D
PIK3R3	BNC2	BPTF
NBL1	STXBP1	SESN3
AP1S2	LGALS3	PPFIA1
PIR	MYH10	VEPH1
EMP1	C2orf88	AIF1L
CAPN3	AC004988.1	HIPK2
SIRPA	SLC7A5	RPS4X
ID2	SDCBP	PTPRM
TDRD3	GPR56	ARID1B
METTL9	CLCN7	MT-ND5
SGCD	TYRP1	AKAP12
NHLRC3	BHLHE22	MT-ND4
CYP7B1	ESRP1	AC068587.4
BCL2A1	IGSF11	CPM
SLC24A5	STARD10	SPTBN1
WDFY1	TMEM55A	PHACTR1
CDC42EP4	HOXD1	GDF11
MITF	PRKD3	CXXC5
HEBP1	ABCB5	N4BP2L2
ITPKB	HOXD-AS1	FAM177A1
STX7	DSTYK	IMMP2L
ZNF106	MYO10	GREB1
FRMD4B	RRAGD	CEBPD
RUNX1	FAM69C	FMN1
ZFYVE16
HPS4
NAV1
CADPS
CRYL1
SOX10
GPM6B
RAB7A
PLP1
LSAMP
TRIB2
MXI1
P2RX7
FMNL2
KMT2E
BCAN
