# Supplementary material for: Spatial transcriptomics reveals influence of microenvironment on intrinsic fates in melanoma therapy resistance
Source: Genome Biol. 2026 May 23;27:232. doi: 10.1186/s13059-026-04112-z (PMC13386816; doi:10.1186/s13059-026-04112-z)
Supplement: Supplementary file 4 — Additional file 4. [file 13059_2026_4112_MOESM4_ESM.csv]

Table S3: Metaprogram correlation and p-value table
Metaprogram	FM01_program	FM02_program	Spearman_correlation	P_value	N_genes	P_value_adjusted
Ribosome	FM01_p_1	FM02_p_1	0.423140466816648	9.23815122411412e-07	127	2.89265594422817e-06
Cell_Division_1	FM01_p_10	FM02_p_11	0.925688856721195	0	102	0
Cell_Division_2	FM01_p_7	FM02_p_10	0.411861421021726	1.28562486410141e-06	131	2.89265594422817e-06
Interferon	FM01_p_11	FM02_p_12	0.41816402673503	1.14898453233075e-06	128	2.89265594422817e-06
EMT_2	FM01_p_4	FM02_p_3	0.0984574493682835	0.233548829445527	148	0.233548829445527
ECM	FM01_p_2	FM02_p_7	0.110565790218173	0.189993607053456	142	0.213742807935138
Neural_Crest	FM01_p_8	FM02_p_9	0.141126115264046	0.0915533124724608	144	0.117711401750307
Complement	FM01_p_6	FM02_p_5	0.291193379671988	0.000813579841173202	130	0.0012203697617598
Melanocyte	FM01_p_5	FM02_p_2	0.289225840451232	0.000806257909855303	132	0.0012203697617598
