# Supplementary material for: Spatial transcriptomics reveals influence of microenvironment on intrinsic fates in melanoma therapy resistance
Source: Genome Biol. 2026 May 23;27:232. doi: 10.1186/s13059-026-04112-z (PMC13386816; doi:10.1186/s13059-026-04112-z)
Supplement: Supplementary file 5 — Additional file 5. [file 13059_2026_4112_MOESM5_ESM.csv]

Table S4: Metaprogram deconvolution matrix
	gene	MP_ribosome	MP_cell_division_1	MP_cell_division_2	MP_interferon	MP_smooth_muscle	MP_EMT_1	MP_EMT_2	MP_ECM	MP_neural_crest	MP_cytoskeleton	MP_complement	MP_melanocyte
1	ISG15	222.632464	224.658586925	57.38599825	15468.334675	414.993204666667	219.27356	8.54863	67.828995	2507.98984333333	0	164.9019935	39.3385666666667
2	RPL22	2649.38944	748.569075	737.0306725	515.56978	170.357313333333	1856.7601	1185.07687	806.789225	968.74749	616.874165	881.12367	1171.36753333333
3	ERRFI1	0	58.74164735	75.52740225	1.0955855	2.8904477	231.71053	187.735306666667	8.1852418	23.508673	4.57350785	0	0.84862465
4	SPSB1	3.768409	10.43647035	8.540427375	71.38539275	28.3641033333333	7.282152	4.37760266666667	0.156567	13.6136972	89.182255	79.6437075	21.5465634666667
5	NBL1	34.5971512	33.4478225	78.45735175	17.6863275	17.6655706666667	49.563665	103.147412333333	268.84302	9.61685333333334	33.9928585	101.3547875	866.249666666667
6	HSPG2	344.50462	23.40164575	466.875265	43.53577065	100.425682	9.707248	46.6889326666667	160.3280525	487.41866	1443.10106	0	25.29681
7	RPL11	7126.75272	1831.5082	1761.333975	1669.6855375	401.28983	3904.18555	3391.5575	1256.849885	2643.35235666667	828.07752	3119.2865	3026.76913333333
8	STMN1	209.348468	2530.655425	2381.75569	181.59602875	142.306266666667	114.493735	33.5616466666667	178.508307	194.527975633333	333.54647	0	103.548544333333
9	TRIM63	1.50545458	1.862846375	4.8534595	0.811807225	9.97022433333333	0	0	7.4302565	22.6183146666667	109.56873805	127.88772	362.515486666667
10	SH3BGRL3	1440.16592	444.04544	496.93775125	573.863095	1116.64468	2925.4315	420.23267	170.285385	485.819646666667	40.080745	15.4459745	345.77123
11	IFI6	451.23837	394.754497	169.38861675	8165.959175	329.9646	0	391.641393333333	246.799175	3424.9294	297.260565	928.662185	589.82564
12	SPOCD1	0	9.508283375	24.559907375	33.33770675	209.743721666667	113.71841	103.5763676	0	0	0	0	0
13	CLSPN	7.32825286	3.967905282125	710.08703	35.492684675	0.577878633333333	15.50405	0	0.041292445	10.543492	0.7398969	0	0
14	CDCA8	0.288102	413.499195	18.799961875	6.843128675	1.4275179	0	0	1.3618027	0.0934429566666667	0	0.9491387	0
15	CDC20	0.48696138	907.123475	0	28.37583695	1.65940983333333	31.827777	0	0	11.5693843333333	0	0	0
16	KIF2C	0	453.407795	47.9172029	9.8235765	1.5011259	0	0	0.70595195	0	1.255122	0	0
17	RPS8	7568.95238	2131.66226	1729.8895625	825.68536	867.785876666667	3558.80385	3979.62318666667	1142.9865	3085.26873333333	1525.5212	5111.61435	4022.65286666667
18	PRDX1	920.098546	797.37818	300.984765	1152.55882	163.758355	1486.9669	188.486870333333	2964.80395	348.657866666667	88.76137	0	1309.01496666667
19	USP1	4.0863854	199.867355	657.3170325	74.9340105	39.8434913333333	10.09744	46.7212853333333	97.51688	258.440173333333	66.806597	20.1796235	49.4978243333333
20	DEPDC1	0.17857236	617.6726225	24.5427575	3.6353213	0.479049733333333	0	0	0	5.23681033333333	0.09015426	0	0
21	IFI44	0	40.1950335	36.77642344	906.17503	17.5698142666667	10.639413	59.4932636666667	33.275001	119.03708	30.76883125	77.04061	22.3047186333333
22	DDAH1	5.3912034	72.790590425	163.39818475	1.916139375	673.38931	72.1502635	159.771649	32.061455	67.853198	0	0	0
23	S100A16	128.89499932	83.6884468	140.60075825	51.051584	252.17124	543.8737	204.02958	10.83322662	142.577845666667	27.8971665	6.838898	0.186538633333333
24	RPS27	5915.3861	1294.02404	1064.021925	1742.054305	193.559023333333	1521.06885	2398.30346333333	1055.80545	1404.02594333333	1056.87595	2139.241485	2434.243
25	CKS1B	81.6351083	1179.02705	713.3567	130.38794225	22.7528863333333	55.648288	32.703898	64.272317	28.51813	13.308182	0	28.21066828
26	ARHGEF2	0	37.354159	35.3527165	27.99945675	60.5559833333333	10.6692655	88.3174613333333	242.536475	57.0128648666667	25.022055	74.869405	10.704945
27	BCAN	2.6885052	0.308501575	1.93846175	5.3324225	4.00875	0	0	141.5781075	33.3816883333333	32.4183885	0	281.0747
28	NUF2	0.10559384	486.9661575	111.4796925	4.16817405	4.73964733333333	0	0	0	3.57275473333333	0	0	1.06078663333333
29	PRRX1	32.1158992	24.83967625	14.87636925	37.98980565	0	6.5056915	202.312700666667	100.075015	70.9152053333333	7.1392995	390.664215	0
30	ABL2	20.3146884	112.93270425	114.01078875	221.08089875	342.694614666667	86.1155875	63.7154963333333	284.92002	135.943493333333	1192.641525	46.933158	34.4826276666667
31	RGS2	0.26414144	3.0756131	0	0.7947557	15.8081721666667	0	287.769246666667	22.299629	84.4729483333333	4.650234	250.098915	0
32	ASPM	0	1624.944275	32.85835	0	0.170280833333333	0	0	0	19.61872	0	0	0
33	KIF14	0.088693892	381.5387275	2.867344175	2.03278519	2.56628255666667	0	0.84477	2.47129535	1.2236546	0	0	0
34	CSRP1	72.019794	86.91432075	195.4720275	228.913923	1618.55518333333	112.864625	114.829961666667	15.8820625	268.46777	180.640361	3.7873746	43.727258
35	UBE2T	4.3887402	449.841215	617.1232125	34.50902075	15.5826746666667	2.5628205	9.88467	0	19.5236471666667	1.6461756	0	6.45617953333333
36	NEK2	0.045256826	380.333125	0	0	0.0525191166666667	0	1.11809953333333	0	0	0	0	0.191521546666667
37	DTL	0	4.666111	372.33203	15.0961083825	0.3293212	0	1.52787143333333	0	12.2877313333333	0	0	0
38	CENPF	2.3301782	4511.903475	470.2102065	23.68589325	10.8686566666667	0	9.27609666666667	68.4330925	109.89192	46.8869175	13.437849	0.976026366666667
39	C1orf198	71.74666	102.7213535	144.62399975	111.8991229	479.49155	13.944334	42.9194053333333	214.762675	401.840696666667	489.4343375	35.923416	9.76740666666667
40	EXO1	0	5.2525295	129.79187	3.612726525	0.13769265	0	0	0	4.16779833333333	0.6462364	0	0.906050533333333
41	HNRNPU	52.267589	522.60997	539.13665	254.99706875	318.78797	304.53119	308.032196666667	763.703375	238.46159	825.7825	194.710948	277.448373333333
42	RRM2	0	366.292975	1003.322	0	0.886026933333333	2.5291615	0	0	0	0	0	0
43	HPCAL1	63.871813	124.54261675	260.9271645	172.771745	128.867771333333	543.74085	142.378753333333	34.51116	12.1499556666667	105.58421	61.4255965	62.0882283333333
44	TRIB2	4.124016	10.9813145	8.88709	40.10537325	54.8224536666667	4.0742695	36.392309	192.976767	20.871184	144.119245	157.99223	325.069386666667
45	CENPA	0.16564834	616.1949225	0.689845375	0.94595445	0.277656633333333	0	0	0	1.54621866666667	0	3.95716275	0
46	SPTBN1	75.0173132	413.698085	142.00888825	105.712446	364.863913333333	38.655468	94.0983036666667	1011.8234	581.292206666667	1912.1085	88.0775925	481.510586666667
47	RPS27A	5868.52826	1952.704225	1541.3594	1470.424725	459.651893333333	4912.03405	2739.78624666667	1016.51375	1865.04923333333	749.695025	2325.536315	2537.68252
48	LOXL3	2.59690838	17.606642	71.56919905	107.9869325	45.1952552666667	13.058816	17.5196533333333	17.692395	713.780626666667	19.502104	0	0
49	MAP4K4	26.2359514	250.649305	26.010785	534.670385	127.85867	30.599428	50.5701383333333	476.16533	141.518463333333	630.88771	108.312955	72.0092473333333
50	SULT1C2	0	0.8323537125	1.2987934	2.8318822175	0.123042256666667	0	0.246328233333333	0	0.413245533333333	0.362114445	138.713435	25.3625531333333
51	BUB1	0.13436394	265.720725	35.88080135	18.195218	1.5822397	0	0	3.4914645	1.8979578	0.5797656	0.24552594	0
52	CKAP2L	0	319.7920925	107.88898925	3.547577025	1.10320556666667	0	0	0	5.68194516666667	0.323339	1.64931317	0
53	SLC35F5	0	52.546001	20.595307825	8.2513135	35.6320843333333	26.0880445	53.5663466666667	21.205749	59.641757	14.57713675	228.933475	13.4676072
54	IFIH1	0.13833178	15.65204323425	17.938892975	934.1573	14.4731208	0.11664036	12.9303716666667	0.69643	13.4170317666667	31.407381	12.7823648	3.42310566666667
55	GULP1	28.936627388	68.11482275	32.90241675	75.1768025	40.126742	0	65.9572886666667	411.31764	455.362786666667	524.91283	36.188101	25.7729766666667
56	STAT1	49.3613956	158.33968075	130.667055	1973.884325	106.390316666667	7.995314	159.84772	96.59937	252.845816666667	128.053265	234.00154	90.1773383333333
57	STK17B	10.67246298	74.88073625	2.5285696875	6.1216065	37.1264153333333	72.712685	283.395896666667	59.787712	41.7064866666667	7.10612165	156.680335	1.58393556666667
58	MAP2	0	0	31.76481925	18.30183125	131.072016666667	0	5.769773	166.26068	186.289597566667	37.96768	0	1.387411
59	BARD1	0.8608704	111.0999925	273.8397075	29.237964	40.9710273333333	0	7.13440893333333	6.9787535	22.1713883333333	20.9415445	7.3537043	6.8269372
60	RPL37A	5230.01402	1360.10741	1346.8833575	691.69204	954.208223333333	1645.8611	1764.22178	887.80135	1329.68090333333	1009.643665	2458.0091	1847.53978
61	IGFBP2	140.161002	506.2714465	714.08717	9.9405175	0	0	2501.6505	0	261.2996	0	375.708725	0
62	CYP27A1	2.717936992	5.980076975	12.5197820575	83.514866	0.6435208	4.495523	7.660902	35.767192	26.6781193333333	50.2193495	418.560805	122.825666666667
63	WDFY1	14.903968	116.69534625	10.005971325	48.1917125	144.547845233333	0	28.3185662333333	102.104905	78.3233566666667	315.31972	136.031785	361.12882
64	NCL	240.81689924	749.13361	958.4910325	322.24568	315.621806666667	767.691675	258.170506666667	1041.70645	279.409146666667	745.944925	160.333905	357.04387
65	HJURP	0.166604	338.318645	70.42735425	12.365414335	0.0567412066666667	0	1.2170685	0	0	0.044025693	0	0
66	RPL32	4934.05406	796.9188925	1082.5022	758.4648785	848.000386666667	2158.67115	1998.00376333333	725.10333	859.060623333333	485.73369	1011.69204	1650.76813333333
67	TMEM158	0	96.93866925	345.0484919	50.57556875	7.47915523333333	292.83156	168.7482215	0	0	0	3.6616857	0.790398033333333
68	MAP4	193.040397	253.570635	195.28076	112.92779925	580.330626666667	64.610665	66.6495713333333	1345.04745	365.5218	778.65831	1.1073723	69.4707703333333
69	RPL29	5045.87904	1087.2090925	1205.288705	1024.083855	1389.03344333333	1604.32063	2051.85996666667	867.70595	1483.65386666667	616.71384	1940.614975	1542.97966666667
70	FRMD4B	1.2573432	29.06025425	32.28934963675	11.748792	0.421905676666667	5.6939955	15.7365034333333	25.87601558	8.050586	12.64368228	13.98182225	161.650286666667
71	MITF	22.57161358	70.23515075	25.29697475	126.0518675	9.42870433333333	12.448135	0.644828253333333	867.31827	111.138723333333	204.44596515	147.877585	1125.4827
72	GXYLT2	38.496871	21.1240815	21.61987425	3.94031475	12.74825	51.952408	469.950646666667	213.31433	66.5255933333333	57.4826415	658.41865	70.8345796666667
73	ST3GAL6	0	0	8.17210875	11.0288155	24.5811313333333	0	0	170.432135	84.9613973333333	167.154561	0	77.6625103333333
74	DCBLD2	0.31053974	59.52941475	169.100085	37.794129	34.6637496666667	405.90001	163.489425666667	90.832808	40.9196466666667	129.32718	31.5382885	27.3074756666667
75	RPL24	3300.74358	938.5443275	844.46365	843.833195	574.10337	2190.74355	1606.71399	777.85765	896.56675	621.53715	1353.310935	1381.04048666667
76	CBLB	0	3.30922375	0	13.08246555	30.5938866666667	22.0999565	37.811307	507.63345	148.720391333333	38.8892395	26.2329	65.5938048333333
77	PHLDB2	0	25.4282401175	31.56564575	9.82785425	143.379811666667	187.5037	291.21705	52.830912	28.0882587666667	23.5723691	67.0764	0
78	PARP14	1.2170989	20.660258	43.658933	1401.5293	35.8363833333333	0	97.7582786666667	55.6801765	127.414076	170.898618	94.0505	27.590625
79	MYLK	0	89.30485175	26.56323725	33.84893	9699.39638	296.555175	134.93181	14.2256525	54.6652833333333	0	0	0
80	CHCHD6	67.5210872	20.07396975	23.96058375	12.275487	45.1530723333333	0	0	0	0	5.579732	216.16594	1968.10672333333
81	PLSCR1	0	39.56957205	94.944365	1082.724375	29.5227558333333	4.5899825	49.8809393333333	32.0453875	133.966758	23.983124	95.047064	65.932315
82	WWTR1	94.188701	46.3953525	28.028505	104.4944785	167.817546666667	0	192.11911	745.47015	249.068401333333	633.76717	79.9104535	6.43274566666667
83	SMC4	0	863.977175	415.8522	61.2509245	32.5517006666667	0	63.161047	50.428926	36.4677636666667	62.3779645	20.6575245	12.7536594666667
84	ECT2	0	373.8941925	126.69643125	67.3041895	14.7451343333333	1.6273156	13.8272777	12.163326	5.55778333333333	14.2325795	2.15128	5.82598486666667
85	IGF2BP2	3.5530876	22.86282625	33.20970375	78.1502835	68.4486133333333	52.882725	63.7933366666667	330.316985	129.385002	171.629165	48.965077	87.6481
86	RTP4	0.41295872	7.230629295	3.570191775	426.07375	4.47380863333333	0.908141	8.48616046666667	3.0778314	25.0192056666667	0	13.6931515	32.5279073333333
87	LPP	23.450563	136.622392	79.80085425	48.219674	385.208036666667	25.065024	151.915133333333	227.447425	115.588026666667	615.84627	78.53378	106.65576
88	RPL35A	3448.76756	970.156025	832.89135	814.4339225	369.546188333333	1942.9199	1940.46213333333	423.86849	905.780116666667	562.604325	1275.191565	1040.32051333333
89	TACC3	0	317.4198875	109.154922	1.318157075	0.185047066666667	0	0.327080936666667	0	3.000214	0	0	0
90	NCAPG	0.06290578	291.390235	225.080326	11.60757775	0.0812737333333333	0	0	0	1.31294306666667	0	0	0
91	RPL9	3352.982	931.0809925	849.8184175	521.03953	508.02094	1454.0413	1713.16126666667	1205.0255	931.360813333333	647.1101	1674.01955	1608.96766666667
92	IGFBP7	109.4393158	490.08986	368.72851975	3120.753175	2680.30475890133	306.246675	4406.5549	0	59.90119	51.65222	467.0943	0
93	HERC5	0.121776866	15.889679	27.833567525	1289.67725075	0.238755766666667	4.2881215	17.279059	17.2647266	2.77949066666667	0.482127515	0	51.2014043333333
94	SNCA	18.03137806	56.31505675	23.5936418	239.00120175	32.487882	15.251615	169.834056666667	57.503364	0.387925633333333	61.555934	406.14	224.423623333333
95	CENPE	0	636.89316	10.563357175	4.2501536	3.157751	0	0.0564821366666667	0	3.80964866666667	6.134361	0	0
96	RPL34	3848.08124	711.3800825	759.27699675	645.634629	221.87689	1055.03535	2280.50433333333	349.119285	714.53328	410.82991	1514.34171	1165.59730666667
97	MAD2L1	0.71057546	552.4242525	407.92125	56.21017075	2.990901	35.0949745	1.85413924333333	0	11.3588214666667	3.346292	2.241424	6.69475783333333
98	CCNA2	0.31691102	390.91426	106.1494995	6.8426242	0.0838082666666667	0	0	0	0	0.7849902	0	0
99	INPP4B	0	20.91747275	43.62354425	65.545644825	41.7769826666667	0	24.3640091666667	325.339555	207.716016666667	261.814783	22.0650265	46.593882
100	FNIP2	4.608684	21.8533099	64.1180375	10.95634025	39.85491	14.810384	9.88290333333333	11.5321245	45.706018	42.0662515	261.799355	71.492011
101	PALLD	87.8451002	220.37834	65.4777835	16.5477275	517.686215433333	43.34915	87.204559	722.76366	577.968753333333	71.616074	0	4.359225
102	CENPU	0.04336842	92.24677475	412.2937475	16.615181125	2.90193733333333	0	1.3902901	0	10.8889176333333	3.37271835	1.6461773	0
103	SORBS2	226.320104	2.609228	3.2357575	75.936194	79.71392	0	150.775866666667	1398.50975	1086.3858	774.6174	603.69305	141.004113333333
104	RAI14	29.46475112	81.183707	94.669298	36.32642175	299.459883333333	16.8916575	34.1721633333333	802.877595	229.34253	201.807903	71.290323	122.205644
105	DAB2	62.5543704	38.05244075	81.800149	140.96953425	253.608946666667	68.591293	177.649266666667	98.34811	14.1927043333333	150.554845	835.256895	93.90585182
106	RPL37	4475.11148	950.5706575	916.99151	904.06016	424.302423333333	1106.709725	1946.81638766667	821.958125	1280.34172666667	623.49725	2812.9536	1846.87981
107	CENPK	1.9126754	136.5275465	332.5406225	24.977501375	7.4763504	11.308085	3.5729254	0.8979345	16.096538	0	0.6054809	1.84889683333333
108	PIK3R1	6.8533842	52.58245325	6.1737525	99.0519795	21.523267	0	77.4386016666667	72.089445	139.234069333333	359.052385	175.459085	19.1978636666667
109	CCNB1	0	1465.332425	0	36.96962675	6.85208766666667	0	0	0	0.630088333333333	1.208101	0	0.781078566666667
110	DHFR	3.645846	49.39564425	405.55635	11.53457225	10.902582	0	8.59643156666667	0.633780605	46.4585136666667	21.4347635	5.4484698	18.6633891666667
111	RPS23	6050.3199	1728.71534	1742.77344	939.68735	646.233856666667	3783.9799	2914.63393333333	475.34287	2728.73411	463.449015	3060.51417	2398.0658
112	MEF2C	26.46951592	57.85514625	20.5591522	96.725756	61.4614283333333	0	5.42942166666667	275.23101	299.656873333333	301.18982	0	46.8361526666667
113	RHOBTB3	161.921798	119.93394625	52.3215245	171.2780375	218.490211333333	43.394993	271.421773333333	1152.8132	391.181146666667	185.65702	30.6358335	405.75773
114	SEMA6A	0.96584836	4.0930005	11.95412075	2.2231655	8.10578803333333	0	4.286357	16.120415	0	58.971717	0	249.962956666667
115	CTNNA1	90.119712	119.9391865	83.210589375	147.58917243	242.862142	7.08269935	42.3599695	13.242822	413.394476666667	873.308535	15.991715	8.36746766666667
116	RPS14	7373.76214	2167.362775	2094.48495	1761.113625	1584.13046666667	4095.71135	3470.678041	435.02288	2620.2011	621.552435	3465.56298	2736.44613333333
117	PTTG1	82.0378674	1774.2596	78.7657975	60.42769975	21.190914	188.922035	0	0	41.87122	0.216967985	0	21.5556033333333
118	HMMR	0.11641586	745.827925	43.9696755	2.96676342	1.10710557666667	0	0	0	10.7726633333333	0.06615532	0	0
119	PDLIM7	14.42896464	101.4173645	61.03053825	92.4290535	711.43871	184.2726575	159.072926666667	27.2781385	31.727643	1.1584089	0	14.6709186666667
120	TFAP2A	136.963516	37.4562725	39.7325815	242.0759145	179.997331666667	0	0	1122.9245	121.227476	949.5943	36.99885	916.805
121	PHACTR1	156.8366168	24.93507125	24.9113375	69.29931	467.281268333333	0	0	1025.12855	200.863373333333	270.82775	52.133915	525.378626666667
122	DEK	328.826042	716.188125	1631.903265	226.7066615	374.846923333333	106.279715	38.7369493333333	165.19503	196.362235333333	299.72658	11.732516	70.6435763333333
123	ID4	52.060145	235.4996475	68.226636	0	452.333120333333	0	15.7377033333333	1330.5431	173.97657	155.91958	20.706604	237.269833333333
124	SOX4	502.9620292	224.908265	0	446.843674	643.00602	0	123.321263333333	1278.8446	232.34967	1338.32935	360.515075	637.48126
125	HIST1H4C	83.4049629	1119.7944025	2124.1944	116.00966325	27.4246406666667	107.820661	5.7573693	0	5.40196333333333	58.3478225	8.0370675	12.1560331666667
126	IER3	105.06891	213.79108175	327.712995	203.4777595	494.437823333333	1161.2467	857.843683333333	44.9097035	71.437974	221.02028	566.04128	26.1702633333333
127	TCF19	0.0693039	25.79213875	195.314345	4.78733215	3.83899176666667	0	0.58019787	1.9629221	10.21636	5.5131393	0	5.53659773333333
128	HLA-C	130.257428	588.31926	407.9370275	1921.901225	681.220786666667	105.434842	690.56036	94.1380765	708.027946666667	109.75833	235.7315975	151.306853333333
129	HLA-B	69.46282664	882.3817025	592.7135815	2671.348975	843.322683333333	158.477265	983.6658	33.533737	793.540166666667	8.546049	291.346345	87.6438
130	RPS18	8353.42226	2014.27814	2626.26592725	2220.8129575	698.4553	6159.0927	6019.90847333333	1689.8979	2606.1909	499.037415	3389.55475	4354.60243333333
131	HMGA1	28.32413266	173.29925905	314.091559	150.39865675	15.1397706666667	537.712925	21.4458266666667	37.753575	1.63602653333333	38.639145	0	54.9894506666667
132	SLC29A1	1.1705814	13.219504625	48.997972	3.6040791	22.8568583333333	26.027806	9.8878538	3.53694485	19.6470063333333	2.999348	174.431925	10.1834863333333
133	DST	0	240.9726525	109.261035	38.132145	181.17783	13.513798	162.773878666667	788.92497	289.527223333333	1253.705925	30.1366665	286.919616666667
134	TTK	0	246.0179	62.140144125	14.80279289	0.948306976166667	0	0.1108917	0	1.87272086666667	0	0	0
135	PRDM1	1.2931484	1.822212785	0.0424995525	0.6675815	0.108118056666667	2.12787123	24.6672	0	0	0	91.359793	0.0111467093333333
136	MARCKS	1454.10779	765.38962	243.9298	580.88461425	1208.26819666667	34.61793	471.687133333333	2058.9579	2034.39013333333	1487.023525	1633.4729	511.419066666667
137	ARHGAP18	5.99500918	51.6940325	160.284243	35.561032505	15.3515803333333	331.592275	150.736880666667	0	2.080601	56.19743	12.6988125	10.220974
138	RPS12	9232.0287	2180.4112	2325.146575	2598.916475	252.31488	5991.2642	4437.8244	707.02359	3184.7109	1109.46733	3260.51508	2849.92152
139	UTRN	0	153.9369725	147.2643335	26.9211375	242.630733333333	5.227259	46.4716916666667	182.80877	230.923683333333	392.15426	20.198526	3.70907166666667
140	SNX9	8.4314613	17.1677475	26.68078575	28.0908035	103.046697666667	47.2327285	131.455494333333	51.4919055	16.4297843333333	54.3186715	456.03705	23.945598
141	ACTB	2303.484682	4916.950175	3105.521825	1089.399575	14299.2933333333	5713.009	2663.88426666667	3918.3211	2469.52436666667	1792.9747	308.0764	728.239906666667
142	TOMM7	3358.06898	993.7858575	762.8049875	701.463935	243.351636666667	512.3716	1252.25578	456.551065	1001.38178333333	1330.4216	503.28316	1004.76547333333
143	HNRNPA2B1	246.577444	1507.103625	833.3489525	661.1002375	369.096286666667	834.54287	321.529776666667	1004.3626	597.223776666667	1225.157825	133.748825	568.95245
144	ANLN	0	916.77911	331.1168375	0	6.51180933333333	0	0	0	14.715629	0.80134445	0	0
145	HSPB1	807.31458	313.487585	312.708625	540.1866	4449.73776666667	377.827655	80.8711166666667	333.606915	128.885284666667	156.928835	474.49415	456.42792
146	DBF4	4.5560182	513.5145475	122.91136	48.746732375	19.3174696666667	6.954827	25.2177003333333	6.47557975	9.30822966666667	19.838061	26.4458745	17.2153903333333
147	CDK6	4.4977356	98.144805	153.63265075	50.242422025	180.39146	67.6622335	95.7245166666667	434.8467	208.732551333333	97.6698925	29.390587	51.012514
148	SAMD9	0	18.6563735	17.9964020075	1024.656775	52.0336426666667	0	40.630747	55.56391	76.7690733333333	34.165242	80.81967	41.806465
149	DLX5	14.559607	3.4038378675	15.63646345	3.72414075	41.8832066666667	0	1.515497	209.500015	204.412316333333	0.76719845	0	2.21513589
150	MCM7	0	35.2921625	587.411305	45.31054875	23.153869	52.394262	6.88664053333333	26.7531035	53.0458923333333	21.7709615	0.32381433	12.0753863333333
151	CPA4	0	0	299.096825	0	0	1084.957556	348.877969	0	0	0	0	0
152	CREB3L2	13.8711188	286.2325625	29.8087005	74.779059	283.643157666667	24.931624	83.0469176666667	442.957375	284.650263333333	451.21347	0	72.5750066666667
153	ZC3HAV1	0.9338542	26.204496125	86.02032	1326.1935475	51.329916	32.6299065	14.8191346666667	62.6404515	82.3554083333333	91.7559275	16.9170995	43.225369
154	EZH2	0	175.773748	364.4599875	10.60363175	13.8851453333333	0	7.50992166666667	11.7633206	38.8218296666667	22.6791725	0.8693253	14.3287037666667
155	KMT2C	9.4315552	42.937029	58.963104	43.0435365	79.6803266666667	15.209598	95.150481	214.619825	113.055775333333	362.625225	84.311385	142.27568
156	TMSB4X	2538.424102	1073.940605	1372.055975	1696.25092875	820.611123333333	7951.404	4605.25973333333	423.6985	615.9847	440.251283	0	126.689633333333
157	PIR	19.4709874	13.8783901	30.70540075	40.06727425	4.71669	0	1.65606733333333	165.520375	66.5922286666667	79.745033	36.2901585	501.987413333333
158	PLP2	46.7003034	237.75774	288.20525	87.29438025	207.37496	369.96341	130.557673333333	0	77.1923476666667	12.216062	0	13.9044876666667
159	KIF4A	0	295.31349	52.7632925	4.525319165	0.735435233333333	0	0.214890183333333	0	8.80707733333333	0.4473005	0	0
160	CITED1	94.7287638	25.05479725	3.69048475	0.256967625	5.84919866666667	0	0.758880233333333	276.9520515	39.6039433333333	0	0	2204.65866666667
161	PLP1	10.4407276	0	0	129.94515	28.0958226666667	0	0	299.884295	1074.26628333333	1312.210335	206.18992	731.210446666667
162	RPL39	3256.06274	640.515961	890.382375	643.56268875	436.548606666667	741.0484	1216.23153333333	407.28954	754.16846	297.00039	1210.83436	1032.83097
163	RPL10	10441.8896	3880.06575	2668.4349825	2171.45415	2519.38146666667	5604.19205	5791.9233	3054.69535	6145.45506666667	669.889425	7698.05475	5851.0138
164	CTSB	114.1374163	181.6801	116.85104875	342.118035	100.590133333333	260.006725	253.429933333333	82.286478	237.327708333333	316.79654	833.79723	161.39337
165	DLC1	6.684877	104.1876815	105.470651	63.96973725	258.665776666667	53.807968	95.7522	509.44955	297.986653333333	268.739825	0	58.103256
166	PCM1	25.7850873	213.7221325	161.01686	72.5660415	89.6316146666667	7.9544225	123.527053333333	214.3742	103.688388333333	420.85826	95.321725	145.412216666667
167	ASAH1	180.9071502	92.750738	80.0079215	238.7355925	59.403128	0	21.762202	47.94810705	192.109616666667	402.88378615	656.08565	727.046503333333
168	PSD3	15.691632	38.87444175	15.07164815	6.0902675	8.27967133333333	33.658958	178.903235	388.639345	122.212630333333	6.4487025	145.598555	4.34232396666667
169	CDCA2	0	340.3519625	65.097504625	5.03233145	0.611679066666667	0	0	0	2.46449686666667	0.19041866	3.6702575	0.25669062
170	ESCO2	0.12417792	107.823196	338.7578325	0.183244525	0.283556383333333	0	0	0	5.14910533333333	0	0	0
171	PBK	0.61163544	528.639675	220.454175	7.440359125	0.408300666666667	0	0	0	0.893138666666667	0	1.0121629	0
172	MCM4	0	0	666.61335	50.59690625	13.4033666666667	33.450972	7.03124933333333	40.844515	71.6905593333333	16.5362885	17.729555	13.4709369333333
173	ATP6V1H	0.7246474	30.305191	52.1736115	45.37990225	32.3543116666667	44.1003685	33.680406	57.062505	52.495534	50.8039585	225.84642	79.701369
174	SDCBP	129.983678	201.10101625	19.11513625	403.9381175	18.8091966666667	35.498432	128.284182	270.83164	16.4563813333333	236.192215	1150.64513	1134.34201666667
175	IL7	0.363857603	2.120640995	3.41853675	6.231852125	0.8367715	0	106.581862	0	0.822512133333333	0.712807288	25.533577	1.60455246666667
176	ZNF704	0	31.07844	36.663023	3.15659025	93.6605966666667	0	0	813.525415	21.4412053333333	192.227175	53.667545	503.95092
177	GEM	0	62.8502055	11.589937925	4.56187155	1.315673	49.779696	32.6136866666667	17.146656	63.557295	2.93952965	217.204325	0
178	CCNE2	0	0	207.9409925	0	0.267833666666667	0	0	0	5.27208523333333	1.3891175	0	0
179	RPL30	7059.3824	1451.69978425	1322.214825	1304.4118125	411.286773333333	3357.0687	3076.70776666667	1586.3614	1739.33528	1052.91565	2971.3715	3308.55583333333
180	OSR2	9.2197746	5.78717425	11.51712775	10.63597025	28.9410143333333	0.82628065	65.0742346666667	13.0827895	10.7213662133333	0.51831425	190.01456	2.29724166666667
181	ATP6V1C1	12.0537158	41.558589	59.71821925	88.79994875	37.1060526666667	57.152177	21.850746	79.3286265	67.063828	102.838783	331.320875	152.246793333333
182	ATAD2	2.4463318	54.602925	888.69171	1.25371575	9.08031466666667	0	4.23641766666667	18.934313	31.6978116666667	2.1382757	0	2.26369713333333
183	FBXO32	17.9298724	3.68602175	0	69.562376	2.3130862	24.002268285	78.6528613333333	209.30375	4.154013	61.6308165	1191.5524	234.023013333333
184	MTSS1	2.722769288	18.530588575	12.17984425	11.5761575	4.103934	8.649465	107.650366666667	0	0	12.016568	275.78685	31.3834033333333
185	SQLE	31.6681224	116.6881775	25.1104341175	38.1948035	10.7322030466667	142.7497185	181.900983333333	21.9029385	40.822681	39.3881765	452.74535	25.83646
186	MLANA	118.3406052	0	0	0	0.345478866666667	0	0	441.66046	0	496.5034	22.354285	2648.47773333333
187	DDX58	0	8.96741825	3.0643542	628.5491425	7.516511	4.1855681	9.98099033333333	6.661396	34.609071	22.5596025	3.3126645	0.491564516666667
188	CTSL	1.57010832	112.5420315	62.50381825	428.731129	11.9331636666667	0	45.3642693333333	0	40.0273766666667	17.4629165	662.526645	130.454086333333
189	CKS2	30.199379	1419.66262	98.537302	79.443965	8.55511723333333	84.08583	27.156759	0	5.36455533333333	1.2193879	21.4391273	17.80133
190	RPL35	3787.94124	1198.254625	1648.8613	937.0798325	685.343716666667	1831.1808	936.5728	537.778085	707.87792	1602.758735	622.703239	919.726243333333
191	RPL12	4264.98504	1140.8704	922.23871	635.46535875	321.4653	2074.4603	1833.41723333333	270.04468	578.049933333333	285.092835	1313.63063	775.406961333333
192	TUBB4B	95.192092	2252.725125	489.7928	141.26050875	266.855893333333	240.79156	58.707385	147.295045	104.516	42.97378	0	18.8884123333333
193	MCM10	0	5.528719	156.7129875	3.2589099	1.96931913333333	3.575887685	0	0	5.32516	0.037701965	0	0
194	ZWINT	0.025206854	243.58147925	428.811095	42.7699041	0.5390255	7.666121	0	0	21.9001954666667	1.92916275	0	0.9774888
195	BICC1	2.497946	16.40111725	43.247108	44.007762675	20.7596116666667	44.392622	211.432423333333	31.9456355	91.2927306666667	36.0193405	72.6720945	0.08142654
196	CDK1	0	593.3943025	313.9737775	15.32085943	0	0	0	0	14.6615143333333	0.164917215	0	0
197	PSAP	683.319576	121.9172725	120.54266	827.69291	160.519233333333	0	140.986856666667	423.758135	778.162726666667	3483.9266	3565.0967	405.786633333333
198	VCL	12.13973	185.812357	165.85392625	206.78295125	982.84659	228.577195	599.520286666667	112.406157	71.0173866666667	277.80845	1.364508	19.170268
199	RPS24	4753.7998	899.80178	968.91625	609.923243	548.87833	1730.05719	1656.4361	822.783875	1394.4219	577.5351	1990.51762	1764.65466666667
200	ACTA2	0.032370686	468.11726675	71.362110925	8.71343425	6980.67526666667	61.42129	48.4454688333333	0	22.8285956333333	0	0	4.44142366666667
201	IFIT2	0	0	0.0519125375	4554.306275	0	0	0	0	0	2.6174925	0	0
202	IFIT3	0.90563012	9.965543125	8.95646275	6832.273975	28.9017786666667	0	0	4.4289035	337.504273333333	88.379295	43.578583	5.53402533333333
203	IFIT1	0.89784908	5.0427385	0	4636.105275	20.4019083333333	0	0	10.2987785	440.326746666667	0	76.712585	7.52011756666667
204	KIF20B	0	653.1863	143.832911	39.3277065	12.5048926666667	2.196898	13.6720063333333	17.424969	23.4104513333333	22.203454	24.8030705	7.66500266666667
205	KIF11	0	353.2322	153.67340375	12.58080625	10.6835015333333	0	3.43223666666667	8.211636185	11.7688083333333	3.6961001	0	0.96010134
206	CEP55	0.83053938	473.88275	143.7402765	10.676323325	12.4627789666667	0	0.11196831	1.97890315	2.64296653333333	0	0	0
207	HELLS	1.3625372	0	629.601135	3.8595455	4.26364446666667	6.5685895	15.3072586666667	32.6881885	27.8966095333333	13.92845825	0	13.7467724666667
208	CRTAC1	0.124571468	0.0503473325	0.38311785	0	0.0556625733333333	0	0.0410640513333333	0	0	0.053475975	228.6418	13.2396535866667
209	C10orf90	0.0004074572	1.526697	2.85089225	19.5315225	0	2.8970605	4.73715733333333	0.17201282	29.5766533333333	68.314715	135.000595	20.9142152366667
210	RPLP2	4999.23856	1179.2457625	1412.689525	776.658115	1025.03464666667	2302.23735	1364.31026666667	799.4101	1524.57462666667	781.84812	1338.6467865	1298.398
211	PHLDA2	26.1164928	41.8521885	346.205085	31.929096	271.235703333333	693.548215	35.2949053333333	0	9.95177266666667	0	0	3.31036133333333
212	RRM1	0.19370048	118.6790835	441.700955	27.427007	19.8146586666667	24.533387	9.624681	2.19944105	40.3036783333333	30.995878	3.80801915	11.234132
213	RPS13	4276.19414	751.5289325	651.54527	540.125375	533.448943333333	1684.11645	1489.91663333333	605.5862	1878.16142	653.232025	1680.12454	1469.02791333333
214	LDHA	241.872395	1016.8260675	634.542885	425.005695	1043.3023	1394.08715	184.423066666667	288.06526	1299.92825866667	44.01881	85.333825	304.039693333333
215	FAM111B	0	0	189.05840375	10.377739865	3.13602333333333	0.08211202	0	0	2.58055917333333	0.13395314	0	0
216	FAM111A	0	188.87227425	610.888225	81.2408085	43.215	0	26.3255835666667	14.90707	34.2134651666667	54.545109	21.2724475	16.2104306666667
217	FEN1	0	19.864029	367.477155	30.416046875	10.0506776666667	18.7354115	7.7489535	8.5563241	34.2792408666667	11.68997825	2.2200668	20.5861633333333
218	AHNAK	97.5770306	514.654085	5.80431	90.4776075	1141.36638333333	144.17042	143.018888333333	812.9588	759.436746666667	5038.8117	454.86949	40.06553
219	PPP1R14B	646.806706	508.154125	495.5181425	463.42854725	493.99785	936.98225	146.275368333333	327.04219	312.842223333333	495.716565	91.63206	44.0420706666667
220	CDCA5	0.2035671	112.2816635	199.48648	6.4403796	1.00139036666667	0	0	0	3.213696	0.482469825	0	0
221	FAU	3559.4661	817.3304275	998.75023	1100.03549	441.322106666667	1765.70075	955.383366666667	940.46947	1199.56374333333	589.857	1138.617735	1294.54978666667
222	NEAT1	191.97758	346.4712	369.3662425	1341.686255	8061.16473333333	93.5065	3786.60293333333	9145.2258	1088.00426666667	6220.4264	13881.163	4210.40646666667
223	MALAT1	9212.5512	8681.424125	5080.227375	9949.7482	40801.2513333333	28.39546	38396.6833333333	87205.408	13155.6723333333	48724.553	43801.104	31736.3829
224	CTSF	42.0722372	25.73860075	45.75192625	101.2192	25.9878566666667	0	38.06432	65.91364175	178.773916666667	71.5097005	326.60081	174.044893333333
225	CCND1	74.804676	269.0702175	1553.77385875	680.1264025	665.883646666667	1495.21796	778.096545333333	1180.7649	177.223475666667	155.262435	168.7614	41.9931673333333
226	PRCP	19.3343972	48.06836975	29.84084365	130.55321	13.541672	14.135475	76.329862	0	55.8671596666667	54.592495	427.3448	11.0316197333333
227	CRYAB	3256.114556	60.775165	833.0997695	1452.2954725	4904.72676666667	0	0	0	3118.97943333333	312.86142	291.51056	34.828669
228	MCAM	1.08456068	124.863325	163.7630675	62.94752775	310.73918	26.0757235	0	723.477135	492.301113333333	146.376532	0	90.3333593333333
229	FOXM1	2.479745	418.7110575	195.89142875	27.52457725	0.122800926666667	9.8138295	3.21929633333333	3.915734	19.473915	0.18907213	2.170286465	1.23675943333333
230	RAD51AP1	1.686464594	128.67113875	286.530225	28.657023	1.79791976666667	0	0.802065766666667	0	6.22907766666667	0	1.0956967	0
231	CD9	47.121374	54.8862255	12.07741825	112.1333175	41.0967	0	796.3314	0	618.699316666667	179.908495	1653.7198	0
232	GAPDH	2173.996388	2941.9961	3010.8503	3087.3592525	2988.8579	5142.6956	1992.37138333333	124.169165	4066.15373833333	287.85507	2059.04295	56.2870233333333
233	CDCA3	0.13925804	377.5971225	55.672934	0	0.770815833333333	0	0	0.0297223515	0	0.12771769	0	0
234	EPS8	67.728942	117.559054	115.8013275	274.66234875	174.522576666667	15.8465375	194.729926666667	1110.62327	296.490883333333	146.886305	0	365.342436666667
235	BHLHE41	1.21257734	6.0153882	9.890968215	1.919524675	187.735313333333	14.0853845	12.903291	0	0	21.40808	84.098415	368.692963333333
236	PPFIBP1	37.481534	28.41829875	59.1193825	95.407163	55.7647533333333	147.485018	125.761185666667	801.4484	581.27895	197.366785	0	254.91916
237	TUBA1C	73.241288	2057.952775	261.0300725	239.2106125	472.190756666667	543.80196	101.93519	95.736105	128.624011333333	0	0	38.158827
238	TROAP	1.898416852	280.44487	13.82330625	10.154801375	2.40627108	27.997923	0	0	0.287346243333333	0	0	0
239	RACGAP1	0.20706952	347.4433475	87.7906475	6.9562079	5.0692402	0.3159073	3.38790463333333	1.5435755	5.30129446666667	7.73395265	8.9721295	7.68616223333333
240	LIMA1	799.779782	326.077005	529.619566	636.1262275	3837.5951	227.68061	361.865946666667	1699.70545	718.208693333333	1484.275265	69.2332125	113.39326
241	KRT18	0	6.863751	108.30937175	176.6042	73.58955	503.227295	147.527373333333	0	2.61918393333333	0	0	0
242	PFDN5	1884.60226	371.10770375	445.8695825	574.8513675	285.887853333333	564.011	673.05482	330.34015	392.443133333333	370.216475	483.09129	710.406113333333
243	PMEL	15.18431	1.47415365	0.6572526	7.00009975	0.625411033333333	0	0	1524.49965	0	0	861.70405	11710.6243333333
244	CDK2	0	47.6664735	83.7946085	4.68274875	8.63452936666667	3.763354	0	0	9.06148	18.41435265	0.0247922315	276.74205
245	RPL41	9237.8274	2065.9637	2901.5143	2527.8871925	1076.58903333333	3750.65945	4090.82670666667	1627.21983	1776.90296666667	1578.45385	3529.5106	2838.71485333333
246	MYL6	2549.92242	1193.825875	1207.488475	1203.5204775	4389.61493333333	1513.59055	978.625633333333	675.41735	831.151586666667	577.817675	55.6735178	370.163326666667
247	CSRP2	289.5871006	36.650595	111.9544275	633.8241825	155.505160666667	0	58.503785	36.184452	1268.47543333333	810.451785	7.66615105	0
248	NUDT4	5.44341514	159.97776	34.8065025	67.24288875	117.990978666667	0	21.7499816666667	721.280225	476.376006666667	262.71098	153.018405	76.30896
249	PLXNC1	0	10.046980775	5.999661	105.3489075	1.3976841	0	38.1493543333333	0	0	24.96216	174.304335	71.446216
250	TMPO	3.8712566	719.6801125	698.928685	57.36970525	93.75225	0	39.3603643333333	54.43259	25.3298623333333	112.2114275	0	48.8961983333333
251	TXNRD1	249.035442	106.88788325	400.296465	303.0912225	578.600273333333	1111.43385	1449.83556666667	298.848675	24.08789	847.41959	204.0827	54.1841933333333
252	C12orf75	302.1381372	1129.0748675	1433.873645	319.8314625	2513.11651333333	1185.9477	446.487131666667	0	52.4301316666667	55.045141	29.763376	4.561875
253	OAS1	0	19.3771385	17.2187203125	936.0254785	40.2048705	7.0867445	25.171807	0	86.725321	0	71.5396235	1.26943211333333
254	OAS3	0	25.4907805	75.66377	593.8499975	27.4639276666667	0.97197335	9.27823333333333	1.9962686	52.1811166666667	8.406416	35.4608455	6.36200866666667
255	CLIP1	1.706321	107.876584	82.29055575	54.884721	168.258533333333	21.1377585	66.648016	366.93532	61.1776823333333	217.607135	49.23054	160.974218
256	RPL21	3161.0624	672.58115	676.06206	304.47703375	302.01829	968.5173	586.897566666667	767.77835	516.80715	486.76744	560.82506	948.60599
257	DCLK1	0	4.71605925	1.859083425	0.07296504	3.33044066666667	9.4102385	25.35326	0	0	0.36509965	113.13494	4.59625933333333
258	CKAP2	8.5606226	609.8167575	40.57210575	22.741825	43.1830518666667	0	10.8960950833333	4.239005	22.6819323333333	42.6833225	42.3343725	22.409225
259	SLITRK6	0	0	5.581738	56.6162065	144.794513333333	0	3.98763033333333	218.577405	199.997736666667	30.3703925	0	0
260	MBNL2	10.0100256	70.39372575	14.6992435	77.112686625	85.3148233333333	21.4494985	40.0400896666667	116.221108	129.784231	604.16089	42.3518255	40.6095186666667
261	IRS2	4.98605106	31.869257	18.791401675	76.008895775	216.026259333333	0	1.4511555	444.132145	299.434256666667	452.5511	55.06699	188.132878333333
262	ANKRD10	0	12.52608845	32.902794	64.53251175	55.4726573333333	10.923973	20.5374883333333	365.01839	24.206697	65.82669	13.973015	51.185432
263	MCF2L	1.5437872	0.090639145	3.61698745	0.761539575	13.0270695666667	15.272908	0	0	3.04429033333333	37.98384	201.68528	157.00239
264	STXBP6	110.17341824	15.6164505	142.88419125	32.1335	62.56745	17.699177	14.0085678	367.097805	416.42892	70.60668	0	43.2583316666667
265	FERMT2	32.335924	48.253773	87.9688935	27.155041	452.516173333333	96.165697	66.412909	31.5682745	106.192333666667	93.752893	24.5968515	28.5952106666667
266	CDKN3	13.66821426	948.9487	90.2285925	6.118631475	2.73280033333333	43.575435	0	0	24.1910633333333	0	0	0
267	SAMD4A	9.139298	41.14245425	45.2944856	42.09202925	65.1414598666667	25.4029345	8.49894133333333	239.85465	69.070615	118.51454	0.6975522	44.8864736666667
268	LGALS3	367.507012	7.67334425	39.0736975	505.733225	169.513865766667	368.4328725	175.94249	119.758285	3.113366	429.503073	2923.06705	1631.71106666667
269	DLGAP5	0.18250292	484.5303125	14.148708175	11.1161218175	0.1904048	0	0.7022241	0.077165335	0.288353966666667	0	0	0
270	ACTN1	35.265556	355.8339525	410.1969625	147.33375825	1505.02745666667	415.38334	267.344573333333	454.473555	258.306640333333	8.10696285	4.8321295	16.6122066666667
271	WARS	11.8970608	29.793366375	24.197830475	696.1144175	101.98955	24.549415	34.4802883333333	70.118529	142.879375	117.1874865	350.72523	62.5965913333333
272	DYNC1H1	7.829732	201.87480375	142.296662	155.7091315	244.347096666667	104.572753	116.988513333333	303.255325	151.1087	653.52545	146.777335	173.386353333333
273	ARHGAP11A	0.05274325	364.60673	55.0683415	31.986969575	4.0355475	0	10.0038566	5.603882	0.9559472	0.1425151	0	0.0559397666666667
274	BUB1B	0	217.7358625	61.357805	4.3956938	0	0	0.329812533333333	0.053192175	0	0.0596479175	0	0
275	KNSTRN	1.45513286	332.9205775	7.7213047	10.703036075	10.3633779333333	8.5306205	12.9368013333333	3.77938055	9.95386803333333	7.28544535	12.9707822	7.24735
276	NUSAP1	0	1167.1359	433.8537575	1.913964	0.29388392	0	0	6.328216	2.18367623333333	0.5828947	0	0
277	ZNF106	160.9582132	339.00148875	0	5.97317325	0	0	66.9964118666667	495.728635	51.7809766666667	504.919175	506.1267	938.692113333333
278	B2M	1778.714976	1519.688925	707.2823675	11028.9435	1076.2736	0	3518.2494	334.579205	3434.8971	815.75172	3862.71895	1271.66593333333
279	SLC24A5	0.54428386	7.04503035	7.14842175	8.1028674	0.5118695	4.180077	2.8102827	38.1361005	0.739781233333333	12.1511685	34.94461485	228.711286666667
280	DUT	136.243223	109.47808775	1236.0407125	147.63031925	26.128822	81.79282	81.548385	141.96282	125.438428	35.2929725	82.944418	135.331566666667
281	RAB27A	1.5390514	23.60572775	21.20771	22.52761635	6.94412466666667	21.09880235	34.7965129	0	0	26.7924867	273.807605	331.189363333333
282	CCNB2	0.876916112	580.27409	10.6374125	18.94602475	0.580829566666667	3.74448279	0.9199311	0.34305528	0	0.32308373	0.4258823	0
283	ANXA2	3769.40184	1099.963605	1401.639015	1525.6557925	3845.03262	1673.5152	206.29222	6694.8415	3743.59616666667	1963.08435	0	703.470186666667
284	TPM1	1969.994824	1168.5742555	2211.347495	439.2413025	7659.71106666667	1562.16755	991.616583333333	77.267365	165.636373333333	923.98665	0	45.2487803333333
285	PIF1	0	158.47642	0	0.0440100175	0.112080723333333	0.6516112	3.60954053333333	1.01917793	1.18279766666667	2.101942055	1.05420025	3.0682682
286	KIF23	0	508.3802925	155.86579	35.13003775	22.2130908333333	9.9012555	9.1354648	4.05699	4.2550997	0.5058858	0	0
287	RPLP1	16150.705	3130.315505	4082.94655	2566.91295	2401.3994	5482.16685	6358.16595666667	3763.025	2735.20726666667	548.9319	4870.807	6476.0711
288	PKM	393.436869	759.5343125	710.5403275	1059.9579825	512.662756666667	2004.90385	660.740363333333	683.7462	357.73337	480.28049	42.6021035	199.099226666667
289	CTSH	21.7167458	19.9922965	66.0398495	80.07564	13.3609744333333	14.299362	72.256642	0	66.4285346666667	13.9021645	457.774265	52.4832643333333
290	ISG20	14.97030222	0.3312174	1.58946325	492.3606775	12.7341934	25.5772855	25.665839	5.973267	49.6037146666667	34.3100775	0	11.228523
291	PRC1	1.46774028	1117.8821825	301.3464275	4.63446425	6.39502266666667	0	0	9.51152375	14.1143303333333	3.08407665	0	1.21069883333333
292	SYNM	0	40.0281335	44.78128795	35.5053715	237.061496666667	22.02285	27.981693	11.52507685	459.305512	2056.4597	11.925273	3.98389266666667
293	PKMYT1	0	33.64396275	160.46042	7.471090425	0.401553363333333	0.9505736	0	0	5.65651566666667	0.5699479	0	0
294	TNFRSF12A	72.512454	403.70325	629.74963	181.62771	203.34226	826.75755	194.785583333333	229.66467	276.290016666667	0	0	0
295	LITAF	176.908594	27.287511	91.98796675	87.4514995	164.590026	38.0631355	301.03164	299.855735	60.7742648333333	132.829515	800.37433	176.673969
296	RPS15A	4631.62594	1267.98814	1269.762955	726.7029425	373.15952	1609.26305	1692.8088	709.768805	1099.50417333333	541.71777	2217.79218	1528.46942
297	ARL6IP1	4.60732482	1735.236365	0	54.889137925	45.2205153333333	0	37.7640713333333	168.65479	25.998368	53.964438	129.8072725	123.964136666667
298	METTL9	72.5305832	56.42498375	136.6142925	111.2219775	90.442708	39.9794635	99.8446033333333	228.68661	102.1276909	69.52416	177.227495	521.964523333333
299	PLK1	0	544.3733275	0	3.648793325	0.761442333333333	0	0	0	0	1.1427033	0	0
300	SEPHS2	19.95087	34.68728675	46.07472095	102.196247	75.22147	73.132277	65.290009	39.0168535	54.212175	70.9193025	228.24697	85.0943383333333
301	TGFB1I1	29.2288456	102.490381	96.662794	51.35839075	1026.81373333333	166.21443	160.204393333333	76.2520975	73.1205106666667	22.3922425	7.2528295	22.631568
302	SHCBP1	0	199.033875	124.5457425	4.9444465	1.4245227	2.62939525	0	0	4.253182	0	0	0
303	ORC6	0.2084481	120.98706875	442.955075	42.5125177	4.76012076666667	10.5974115	1.76917426666667	0	19.74286224	1.49165112	6.17593765	1.85696766666667
304	MT2A	743.358992	2091.078925	1123.5496575	1735.035235	0	3021.7092	593.997634	0	144.4528	0	181.5751	57.41041
305	COTL1	64.17172982	229.693711	594.11582	114.949251	673.153463333333	695.20388	339.112483333333	70.918675	111.317822666667	30.751273	0	27.050689
306	GINS2	1.44536172	0	349.54647	15.23383275	13.238498	29.2711835	0.6768949	1.834069	20.3619504666667	2.58479665	0.6663963	3.22275653333333
307	CDT1	0	9.929118075	253.081755	37.176340125	9.09018676666667	18.36530665	0.387210766666667	0	13.6089116666667	0.0277515	0	0
308	RPL13	9031.43014	2602.48255	2445.3525	1648.5400325	1215.77323333333	3927.94815	4988.77386666667	2323.65725	2389.03023333333	1068.611125	5096.11315	4523.78213333333
309	ABR	0	23.52087625	38.2057175	77.55738375	55.0107696666667	13.1181468	26.8908963333333	38.6520815	35.7962766666667	34.7935285	245.94738	69.9244683333333
310	PFN1	686.680992	780.1816	933.50456	402.0234325	804.14414	1473.12395	308.7719	340.217005	385.705963333333	155.648415	36.745775	156.9545
311	RPL26	6208.48732	1309.367555	1805.3458175	817.0789525	451.479446666667	2425.34735	2601.12543333333	667.756033	2374.90302333333	241.047255	4948.5481	2265.38093333333
312	GAS7	0	71.21186375	61.46919875	22.45378275	169.182705	0	0	328.283515	1099.47115666667	390.86438	0	26.0782223333333
313	PMP22	367.50208	245.385795	80.6957925	466.3290275	631.847346666667	0	0	2814.09075	3752.81253333333	1059.3822	1251.6145	815.098997666667
314	RPL19	3869.27978	885.1653	884.3257625	1084.861675	557.53165	2407.23665	1780.52737666667	602.42504	874.54138	508.05066	1644.62365	2239.8274
315	CDC6	0	0.001472928325	268.28078	18.7220085	10.2343062	12.57885925	0	0	13.259561	0	0	0
316	TOP2A	0.19878164	2220.942525	322.6028175	1.90254035	0.236983476666667	0	0	12.174433	0	0	0	0
317	BRCA1	0.0108242094	28.13106925	301.424105	31.0417417	0.867003533333333	0	1.83971	8.06875375	11.6185008666667	5.3487963	3.17767035	15.572047
318	GRN	211.945777	130.24096	159.08385525	361.32364	76.7427606666667	0	304.471133333333	221.02897	505.95621	161.316215	834.46893	316.667986666667
319	NGFR	0	55.37249975	16.16529575	26.2623425	0	0	0	0	790.62051	130.0730915	0	0
320	ITGA3	23.0619134	37.70228425	126.46883375	65.751440875	140.289884	274.16603	167.754896666667	13.249185	7.570659	125.551703	83.2321335	0
321	SCPEP1	7.18522706	16.891527925	20.404086	308.75220675	12.0254106666667	0	83.12958	83.9167655	115.262392666667	40.6601495	461.61418	201.448286666667
322	PRR11	1.93116048	416.6440725	51.2954265	13.13986975	6.15104693333333	6.34777055	0	4.1514795	0.962621	3.0639991	0	0.718260533333333
323	DDX5	333.073366	519.8134775	363.757565	601.4093275	803.464933333333	170.75727	620.223356666667	1417.6658	464.419376666667	1304.05365	365.642165	622.075576666667
324	BPTF	58.8671088	238.194701	103.31219625	129.928236375	292.34111	32.2758	164.680486666667	547.381	136.792066666667	754.383975	115.341135	422.5705
325	KPNA2	3.7430458	1960.7053	50.4922965	101.541175	63.919793	65.8109698985	34.9137176666667	57.498245	33.570068	32.4118185	37.858922	48.9827763333333
326	ARSG	12.862113	12.3268304	11.29143525	67.702635	30.6933066666667	0	111.137304666667	92.160507	9.44489983333333	37.8194535	321.070315	41.2482593333333
327	WIPI1	38.7473624	18.15758725	33.31342805	108.0661455	53.0298066666667	8.9348185	101.41598	272.92892	27.5049073333333	46.96217425	558.33142	137.783555666667
328	CYGB	39.89215277	27.7556916	4.88522645	110.7582575	10.5581326	4.3802965	62.417846	65.85839	0	29.3682535	779.326115	103.834696666667
329	TK1	4.60551304	363.91552	696.272875	37.118446225	8.47927153333333	104.632378	0	0	24.0285273333333	0	0	0
330	BIRC5	11.0435126	1532.2329	265.7044	2.53616075	0.604168266666667	27.544376	0	0	13.7051276666667	0	0	0
331	TIMP2	442.000058	268.32744375	243.1579	543.001185	471.984926666667	0	78.7399166666667	584.86213	443.317986666667	1829.2613	1543.13085	513.86632
332	TYMS	0.6134111	239.50141	846.15923	5.414852175	1.08737246666667	5.924847	0	0	15.565609	2.473049	0	0
333	NDC80	0.043630558	264.160285	102.4281615	6.19750655	0.9711779	0	0	0	1.00195663333333	0	0	0
334	CABLES1	0	15.863265875	9.20334175	3.17458125	11.3600066666667	1.7651601	19.82278	0	0	58.2776215	85.30508	225.90469
335	OSBPL1A	85.06173	24.15440075	81.79423575	82.38779325	128.061882666667	0	13.8108467666667	89.320818	62.224257	327.326905	378.650115	273.83654
336	CDH19	0	3.8170577	0	84.2553925	12.2860616666667	0	0	259.01354	233.052276666667	240.362655	0	0
337	MBP	23.233782	0	0	21.2740035	6.34072666666667	0	51.3304143333333	97.840425	0	396.923485	1266.56455	650.7255
338	SIRPA	0	9.95252175	35.11514575	15.537173575	6.87367233333333	10.7282055	6.1304827	3.3179029	20.1439093266667	41.17763125	41.3534355	165.556203333333
339	CDC25B	1.76927276	674.4821425	42.2325545	65.22469545	19.6424713333333	17.7773475	108.78371	6.443968	5.32502366666667	27.4924455	202.025495	12.7138786666667
340	PCNA	6.4314176	8.776985	1033.126805	129.94201	56.289742	28.123813	35.715693	72.831571	125.897928333333	28.8456415	22.628553	53.6728996666667
341	FLRT3	12.9212473	2.22398175	0	104.256337	0	0	11.8147606666667	44.4315205	338.179246666667	213.26572	12.4036745	2.19419446666667
342	DSTN	2446.656848	1175.0934375	1149.101155	474.068315	8308.89216666667	1255.4606	2803.10366666667	456.709165	902.368416666667	130.88533	2070.2889	252.546715666667
343	GINS1	0.20101624	65.805807	185.875715	19.03597225	2.634046551	2.5557084	3.52264596666667	4.84369555	10.9923086	4.7140241	0	4.69801203333333
344	TPX2	4.5703296	2145.4977	325.2269065	23.65509975	23.7760563333333	0	6.03974733333333	17.7388285	18.0449713333333	0	40.909442	0
345	E2F1	0.1656943	0	415.83243	5.068146925	8.7216394	0	0.13627396	12.322914	38.0465548333333	0	0	0.2906272
346	FAM83D	0.093783194	378.384735	3.58144	0.08861696	2.59989246666667	0	0	0	0.0921878433333333	0	0.25230053	0
347	MYBL2	0.3000293	69.4820375	479.651445	0.27105065	4.89407706666667	1.24989595	0	0	19.1942266666667	0	0	0
348	UBE2C	8.24981908	2289.371025	295.4863775	0.0555699175	1.21555456666667	0	0	0	5.62403166666667	0	0	0
349	CTSA	226.5995128	124.094695	105.580292	573.8276425	87.2569	41.5687675	545.255513333333	46.426765	708.923066666667	207.715135	1287.67115	290.490046666667
350	ZNFX1	3.436404	124.59731125	34.21430175	707.5746	125.984872333333	19.4243735	71.8649563333333	88.873715	109.953333333333	191.714628	71.1198815	47.1668846666667
351	FAM210B	158.7693092	48.67006015	54.045421175	103.78678585	56.0701203333333	0	27.935005	558.43069	323.017393333333	495.88184	46.870695	208.556293333333
352	AURKA	1.0043196	1133.40875	0	3.349784	3.83143166666667	0.6082216	1.2982378	0	1.398551	1.12569605	1.51798915	0.21431325
353	PMEPA1	367.45186	108.30046075	7.874367	344.635641	6.01247933333333	4.364769	50.5816166666667	14.1446545	952.764396666667	2069.783625	8.8135775	2.100011
354	RPS21	2728.72782	894.33866	1145.4004625	635.0003125	210.83658	2115.86725	1051.19035333333	432.469585	860.390456666667	330.916365	877.504585	854.248406666667
355	COL9A3	29.6967984	47.361890625	90.395771	164.0788875	128.51178	0	0	0	1376.50646666667	143.63556	0	18.1979066666667
356	BIRC7	31.42427536	0	72.957075165	158.7853226375	259.879545206667	200.887435	166.576158666667	0	0	5.6954895	899.4067	126.955043333333
357	RPS15	7632.96802	2178.99695	2356.290475	2251.62075	1451.69215666667	2559.86735	2407.2914	1493.0655	2353.63765	765.617925	3809.830215	2879.02128333333
358	MFSD12	121.7057714	226.524365	140.288742	206.811695	172.864963333333	0	0	305.965295	234.677243333333	462.13619	744.9364	428.203443333333
359	RPL36	3500.11874	846.8543275	1043.2282125	1150.254355	670.885346666667	1296.7485	1216.39426666667	389.33428	736.702266666667	373.08499	1391.369125	840.303344666667
360	RPS28	5372.7424	1135.0909325	1147.00585	1147.93246	217.707586666667	1713.0056	1701.9255	526.853785	1356.61737	768.7591	1849.758365	1561.38737666667
361	JUNB	60.7800656	61.073035	62.87749875	560.75518175	408.49054	419.58215	949.6139	69.66006	34.0351053333333	0.56211805	475.24115	124.602032
362	ASF1B	0.07140755	60.4579415	209.066615	12.566099	0	0	0	0	4.83132766666667	0.03444537	0	0
363	TPM4	343.333186	1086.4526425	663.9929	216.962815	2970.82043333333	585.492415	711.015413333333	587.28505	194.400547333333	544.83525	434.3941	39.682838
364	RPL18A	5899.42314	1387.68886	1194.1011175	1520.89341	969.327233333333	3044.6674	2477.35131	641.29435	2314.5136	503.373525	2243.89365	2014.63725
365	UBA52	3647.38272	1063.944125	1014.980235	850.6984325	403.827038666667	1535.06655	981.693533333333	557.534195	1041.82859	432.096525	1080.381495	1206.96300666667
366	ACTN4	93.028448	583.56219875	354.71706375	114.54119525	1145.5457	149.30405	86.1282843333333	477.793045	214.596664666667	413.3671825	3.56062675	91.7207366666667
367	ZFP36	18.049	8.9617442	5.707665	98.7286762	106.856282	176.82946	317.542866666667	8.46788905	13.7326873333333	5.27496435	62.148627	4.11546936666667
368	RPS16	6156.02174	2128.18105	2012.976535	795.472025	614.29353	3081.2387	1989.57865333333	1839.29535	2613.65253333333	731.812615	2572.396325	2665.92776666667
369	RPS19	7545.8662	2484.44365	2270.3549375	2255.989225	592.109233333333	4127.52965	3079.16508333333	893.545085	2219.01068	521.24815	2745.1546	2005.4748
370	CADM4	21.401189	4.33876185	99.56945285	62.966641075	34.87841	0	0	0	152.211514666667	74.0248665	0	0.3103056
371	APOE	188.242934	7.3536235	22.59874175	409.1128955	172.334776666667	0	350.949036666667	181.7823	0	47.75223	2893.93075	1552.54158
372	RPL18	4295.45434	1146.42891	1129.1167575	900.1450125	646.74324	2021.52065	1824.33488333333	781.95468	1371.34376666667	512.49385	1763.9577	1760.5104
373	RPL13A	5203.42074	1928.8163	1343.8261325	1282.735725	784.721643333333	3073.63265	2470.95213333333	1191.5526	2100.84076666667	1280.7412	2382.20945	2267.44283333333
374	RPS11	4927.70262	1251.3979	1035.185565	740.931725	1098.52876666667	2020.92755	1781.85586666667	1096.842985	1273.24446666667	1619.66555	1150.65502	1595.757
375	RPS9	3456.02332	1359.0355	964.734795	824.6209	429.747493333333	1881.38085	1847.6494	829.01726	1097.09242	592.21201	1889.92885	1318.03081333333
376	IL11	0	34.8419285	142.080099325	0	1.16931986666667	67.5987265	24.5355266666667	0	0	0	0	0
377	RPL28	7270.0918	2215.5777	1604.26375	2488.871025	461.654953333333	4317.265	3633.44353333333	344.62495	3164.44903666667	409.62821	4107.34734	1874.13656666667
378	UBE2S	154.536632	3720.813925	411.58002825	50.30991	130.930408	206.56858	56.2684233333333	47.4094435	161.73651	11.5763075	0	25.0294083333333
379	RPS5	4320.31384	1337.55085	1738.818	826.013535	632.365943333333	3059.4429	1723.27513333333	673.74965	1832.89373333333	325.91024	2044.08548	1564.49263333333
380	USP18	0.67345734	13.188880875	25.50789725	392.2172475	16.2041960666667	3.996398	7.19255066666667	0.58185385	35.6814726666667	0	9.024152	11.9779952333333
381	CDC45	0.038281194	6.937854	243.6104725	8.7213745	0.168607466666667	4.11338625	0	0	11.6585584	0	0	0
382	TANGO2	9.48145986	10.6020745	26.56100475	37.3916905	18.4277036	13.2033155	10.9608987	11.74289685	33.0522443333333	50.556342	136.120945	50.6240723333333
383	CHCHD10	361.163582	0	163.550665	115.9223705	61.5953836666667	472.72797	233.61302	27.729948	39.4376225166667	52.461357	1084.764	168.034933333333
384	HPS4	5.6154144	68.7116165	18.84417585	69.186585	20.607074	8.042923	11.5958886666667	86.811226	23.3119898	220.11543	157.90883	309.58096
385	MCM5	1.5910644	0	367.3724175	21.46619675	14.0112333333333	48.5979805	4.68739933333333	6.66820195	29.4436766666667	4.5510812	0	10.6204001333333
386	APOL2	0.66564912	18.13708135	12.221475	262.1879375	15.2625004666667	31.6897055	21.2640520333333	6.6114026	20.1872734333333	22.059456	20.0427635	30.56236
387	MYH9	33.028836	427.28477	221.151415	145.26202675	1214.03125666667	297.279185	420.51969	321.68914	120.916591333333	341.92672	134.55174	89.2279616666667
388	DDX17	75.122744	224.3078975	132.648486	203.39105375	222.21901	6.55392075	268.286863333333	906.33455	262.204466666667	877.9352	243.203	517.68457
389	CENPM	1.9746575	236.191715	433.644175	13.9614705	0.851877133333333	37.05155	0	0	11.826662	0	0	0
390	GTSE1	2.23688818	1057.79145	119.296839	5.244773825	1.78603133333333	0	0	0	12.9899876666667	0.6170912	0	0
391	C21orf91	0.036839152	22.74492225	10.86191915	78.07219315	8.4831481	31.4301565	24.8827006666667	0	5.37062696666667	15.26308015	43.799135	212.021933333333
392	APP	39.75046	237.2974075	67.00563	198.979637	128.939294	0	402.936503333333	129.793175	250.783586666667	747.126075	363.989015	65.8470553333333
