# Supplementary material for: Spatial transcriptomics reveals influence of microenvironment on intrinsic fates in melanoma therapy resistance
Source: Genome Biol. 2026 May 23;27:232. doi: 10.1186/s13059-026-04112-z (PMC13386816; doi:10.1186/s13059-026-04112-z)
Supplement: Supplementary file 6 — Additional file 6. [file 13059_2026_4112_MOESM6_ESM.csv]

Table S5: p-value table
	BRAF-MEKI-2_093_FullROI	BRAF-MEKI-2_001_S100	BRAF-MEKI-2_002_S100	BRAF-MEKI-2_003_S100	BRAF-MEKI-2_004_S100	BRAF-MEKI-2_005_S100	BRAF-MEKI-2_005_CD45	BRAF-MEKI-2_006_FullROI	BRAF-MEKI-2_007_FullROI	BRAF-MEKI-2_008_S100	BRAF-MEKI-2_008_CD45	BRAF-MEKI-2_009_FullROI	BRAF-MEKI-2_010_FullROI	BRAF-MEKI-2_011_FullROI	BRAF-MEKI-2_012_S100	BRAF-MEKI-2_012_CD45	BRAF-MEKI-2_013_FullROI	BRAF-MEKI-2_014_FullROI	BRAF-MEKI-2_015_FullROI	BRAF-MEKI-2_016_FullROI	BRAF-MEKI-2_017_FullROI	BRAF-MEKI-2_018_FullROI	BRAF-MEKI-2_019_FullROI	BRAF-MEKI-2_020_FullROI	BRAF-MEKI-2_021_FullROI	BRAF-MEKI-2_022_FullROI	BRAF-MEKI-2_023_FullROI	BRAF-MEKI-2_024_FullROI	BRAF-MEKI-2_025_FullROI	BRAF-MEKI-2_026_FullROI	BRAF-MEKI-2_027_FullROI	BRAF-MEKI-2_028_FullROI	BRAF-MEKI-2_029_FullROI	BRAF-MEKI-2_030_FullROI	BRAF-MEKI-2_031_FullROI	BRAF-MEKI-2_032_FullROI	BRAF-MEKI-2_033_FullROI	BRAF-MEKI-2_034_FullROI	BRAF-MEKI-2_036_FullROI	BRAF-MEKI-2_037_FullROI	BRAF-MEKI-2_038_FullROI	BRAF-MEKI-2_039_FullROI	BRAF-MEKI-2_040_FullROI	BRAF-MEKI-2_041_FullROI	BRAF-MEKI-2_042_FullROI	BRAF-MEKI-2_043_FullROI	BRAF-MEKI-2_044_FullROI	BRAF-MEKI-2_045_FullROI	BRAF-MEKI-2_046_FullROI
theta_5	0	0	0	0	0	0	0	0	0	0	0	0	0	0	0.001	0	0	0	0	0	0	0	0	0	0	0	0.001	0	0	0	0	0	0.044	0	0	0.076	0	0	0.004	0.04	0	0.001	0	0	0	0	0	0	0
theta_10	0	0	0	0	0	0	0	0	0	0	0	0	0	0	0	0	0	0	0	0	0	0	0	0	0	0	0	0	0	0	0	0	0.016	0	0	0.021	0	0	0	0.01	0	0	0	0	0	0	0	0	0
theta_20	0	0	0	0	0	0	0	0	0	0	0	0	0	0	0	0	0	0	0	0	0	0	0	0	0	0	0	0	0	0	0	0	0.001	0	0	0.004	0	0	0	0.001	0	0	0	0	0	0	0	0	0
[truncated: 46 more columns]
