# Supplementary material for: Spatial transcriptomics reveals influence of microenvironment on intrinsic fates in melanoma therapy resistance
Source: Genome Biol. 2026 May 23;27:232. doi: 10.1186/s13059-026-04112-z (PMC13386816; doi:10.1186/s13059-026-04112-z)
Supplement: Supplementary file 7 — Additional file 7. [file 13059_2026_4112_MOESM7_ESM.csv]

Table S6: Immune deconvolution matrix
	macrophages	mast	B.naive	B.memory	plasma	T.CD4.naive	T.CD4.memory	T.CD8.naive	T.CD8.memory	NK	pDCs	mDCs	monocytes.C	monocytes.NC.I	neutrophils	Treg	endothelial.cells	fibroblasts
ABCB4	0.00438724287246694	0	0.215723219811561	0.0689553145793917	0.000231556979505211	0.000105356162066338	9.27304560393873e-05	3.91501129617363e-06	0.000157888552204843	0.000679888447229442	0.000844996867053629	0.137802771043206	3.91394775615815e-05	0.000549497416415357	2.88259556020835e-06	6.9896282939514e-06	0.033659881201651	0.0145971796387084
ACAP1	0.0156575516367787	0.0565320133517706	0.155682596284882	0.198870346558826	0.36984450223538	0.291177236573443	0.464851085136641	0.221827397385099	0.33125971338844	0.20117886836434	0.196013748604363	0.497990494887777	0.0813700549614422	0.033904210705466	0.0814003809813407	0.404812001627144	0.00242455437975047	0.00757321507504873
ACER1	0.00206445107328463	0.00588530884177418	2.30932322884672e-06	0.000132536724390812	6.90620980990716e-06	0.000761521255531903	0.000517017025067629	0.00102257117502444	0.000244220039796057	0.000105430763517682	0.000138431042098868	0.00065011621708829	0.000251286138770879	0.000222336488446337	8.36339883891109e-05	0.000843766591797336	0	0
ADAM12	0.0158167956828981	0.619583347473058	0.000240027092056554	7.63332770058248e-06	5.25963791460218e-06	7.50001463476819e-07	0.0012765555380584	1.09132922098653e-06	0.000362079066197722	1.54653676194608e-05	1.9770215896976e-06	0.000124372430495383	0.000819176184679615	4.36500202601149e-05	1.20351446324481e-07	0.0146599587747065	0.00706086901251195	0.516416772438963
ADAM28	0.0359757593216974	0.0133355142994396	0.663381231989083	0.651976427516434	0.345296907491224	7.74246940169076e-05	0.000142170180787087	1.79062472809928e-05	0.00043728990163835	0.0284335736107496	0.0377685817591545	1.53260648241362	0.0439255705496681	0.0123655538107606	0.0228699816992076	0.000864906906702859	0.0118033025956795	0.0195312121524052
ADAM33	0.00151048174578304	0	0.000169642929104964	0.00023358002057074	0.000349860183082568	3.22392547975428e-05	0.00023045813777899	9.42468631081589e-05	0.000245430697362734	0.000286723040727128	0.00357179588312782	0.000657344219893879	1.02938715377639e-05	0.000135619250592665	5.99287074064472e-07	0.000546013422882941	0.00025823197624763	0.0395779473048347
ADAMDEC1	0.135852769571327	0.0197750184733315	0.0489034313688595	0.0350757405729084	0.000350002248325425	0.000301921944555011	5.96868875715305e-05	3.48594712849463e-06	2.10167312897315e-05	5.22016628575947e-06	1.11981177481196e-05	0.025828344695622	0.052977867034737	0.0205318746012101	4.31921750126873e-05	0.00179741774573284	0	0.0715809188061725
ADAMTS10	0.00181253116470742	0.00707462207368615	1.20126597155533e-06	7.77771012305945e-06	1.12287359833917e-05	0.0133087060568073	0.00630362802816054	0.0167586052434211	0.00804603884996392	0.03365668935207	1.47886943065613e-06	0.00940292160532435	1.92483708556533e-06	2.716262139308e-05	7.6890132946811e-07	0.0134864906509184	0.0359827414695145	0.0543131282657963
ADAMTS3	0.000670929466958489	0.0178405645504994	1.31229655540319e-07	1.44271197655737e-07	1.44218124315858e-06	1.27846193606083e-07	1.93891878181844e-07	8.58841086242214e-08	1.5074807421492e-07	1.15444805879848e-07	2.12866467553153e-07	7.69538902360263e-07	2.47078299348902e-07	2.72801366321724e-07	9.63045208193602e-08	1.93891878181844e-07	0.0197552493874762	0.0204760011628249
ADORA3	0.13005641267316	0.0577785617591257	3.20846444917862e-05	1.59454325533806e-06	3.22345913603347e-06	2.85752559008504e-07	6.67077061493684e-07	1.84578781693871e-06	3.36941185008952e-07	2.58033874720202e-07	0.0171284815544416	0.140086519494215	0.0356270798500557	0.0186533631307553	1.81370705988743e-05	4.33373093078862e-07	0.0349613756187473	0
ADRB2	0.00534547214432753	0.21091414984697	0.00674767954829403	0.0110287073603048	0.0098225473384859	0.00171592071792069	0.00848953667385035	0.000166855554178079	0.0343688829469385	0.0628003907488564	0.0230450227022061	0.0566186802707021	0.0292283657734226	0.0717811574482083	0.00921762378468572	0.00405478046113828	0.0348556429917645	0.00349648635315805
AIF1	0.570653214374889	0.0338525283044845	0.0177780819853506	0.0155675041059865	0.0147921150156085	0.0142982230751479	0.00219643011794361	0.0164188229319732	0.000147008073130078	0.00315741818837361	0.0306600996944854	1.19843255671509	0.517988222939183	1.26030974119762	0.183126560392418	0.00438257921496698	0.00213980937554455	0.0041804352004356
AK5	0.000177978353498912	0.00838557737522946	0.000986677268182841	0.00163520180583431	0.00060758647575803	0.0229681536148361	0.0070028939339638	0.0139916935275225	0.00150915016766865	0.00494261113967904	0.00183168901148211	0.0172270412725607	0.00151173728724527	0.00133064759020944	8.70648177002298e-06	0.0159408033811387	0.000595409103517258	0.00677344743420938
ALOX15	0	0.0158537115974746	0.000178082242103603	0.00122576469135105	0.00041125386746035	3.01233189096265e-05	7.99793913606071e-05	1.48355878427197e-05	8.93755464035627e-06	4.43978356877216e-06	0.0314234589252202	0.178208350213727	3.04728186584619e-05	2.06112875284009e-05	5.86964304115443e-07	9.52232128718317e-06	0	0
ALOX5	0.464778064769274	2.48048244526487	0.468048094810565	0.532919331484052	0.124437882320663	0.00402453899825152	0.015302700922334	0.00259380955538853	0.0064071417742561	0.00591256993020627	0.0162203016009893	1.93026665038065	1.24807300318439	1.30336797671636	0.877599001724785	0.00959676315844612	0.0100547317394258	0.0037790620963688
ALPL	0	0.0133768964578871	0.0197516955844778	0.0154507635090176	4.3256151482151e-05	3.8170242600927e-06	6.30095244976776e-06	2.85107899823608e-06	3.40197871155614e-06	0.00027503742861745	5.74350794117161e-06	3.0530017047113e-06	6.70097142958463e-06	0.00134144510792317	2.41298118140996	2.59733845010415e-05	0.323922717853487	0.150228189998679
AMPD1	0.000239197518031418	0.000774354610324296	1.38572375184269e-07	3.10778058424067e-07	0.0113351023285898	1.34999597715318e-07	2.0474074993165e-07	9.06895996460618e-08	1.5918291191428e-07	1.2190431261585e-07	2.24777028366601e-07	8.12597069295773e-07	2.6090312175473e-07	2.88065476732892e-07	5.17398249539508e-07	2.0474074993165e-07	0.0081667515138245	0
ANGPT4	0.000834974962629356	0.000904707816000191	0.000301349838918759	0.000236393774361684	0.000122039469299023	0.000239481590276972	0.00036672997724426	0.000180132602450986	0.000268075416525004	0.000277086425421783	0.000250368557431317	0.00178153996804185	0.000976054351879281	0.0019856053601737	0.000225699055170734	0.000392651693816112	0	0.000275377953416808
ANKRD34B	0	0.000826820633375982	1.53668028872793e-05	3.71064652321207e-06	2.86722772581594e-06	2.54173428399724e-07	3.85480099377758e-07	1.70747815936806e-07	6.05926292267444e-07	2.29517995598936e-07	4.23203838324907e-07	9.78304834915872e-06	0.00757589346588576	1.03596971925481e-05	0.0151893406427447	3.85480099377758e-07	0	0
ANKRD55	0.000282865929322533	0.00551849435276243	0.000510070643802737	0.000157904523487668	0.000174007980998236	0.0469862834217606	0.019432412248651	0.00182225420069496	9.16683546615786e-05	3.65295087401732e-05	0.000646481023045875	0.000384213873609116	0.000693900235701234	0.000585011912794892	0.00156345523298847	0.0204879178271335	0.00122230801901593	0
ANO5	0.00377625891343849	0	0.000161442345915939	6.25923933604213e-05	0.000136074339146661	1.70545456008906e-06	9.80166677752495e-07	3.29765707713662e-07	1.57698890114159e-06	4.43268710855524e-07	7.59780136172503e-05	0.0411903765010254	0.0205525042781154	0.00205539467454332	1.32540467521699e-06	3.49287574714805e-06	0.0352917011293053	0.0077568200820943
APOBEC3A	0.0127777304307962	0.0159141541359076	0.012147899694347	0.00535215630840255	0.00747166497578005	2.1028110787002e-05	0.000192147337013111	0.000204847831745037	9.21181441927036e-05	0.00057565484066206	0.000637433267706354	0.0239966360372995	0.231978316098226	0.296645183263133	0.42151846594675	0.000187878608019391	0.000136138319392606	0.000174281825475398
APOBEC3G	0.0429470811422904	0.0961486218368569	0.105425092771962	0.13719103972593	2.23068513763882	0.0451172687037681	0.148204646914205	0.0243880297600868	0.35292612592939	0.455160181730214	0.135402527025535	0.542361158092889	0.152943077067971	0.35744020458745	0.0213806733882586	0.118939333031089	0.0228239288418061	0.0476975849070645
APOL3	0.028543864074225	0.102896599407119	0.0861295609431505	0.0937287180488977	0.468326070046968	0.169223149927996	0.291876189785495	0.131610965182754	0.200101939234409	0.13867613875144	9.49491352471053e-05	0.842946463700667	0.346623757391162	0.382494531523808	0.000329907826361234	0.18563042092417	0.458848863529027	0.184790727184137
AQP9	0.103376866620763	0.00996921342383369	0.00564278528340096	0.00515197888451308	0.00078320572998145	4.51896650637325e-07	3.95159690550716e-06	3.87878249173808e-07	1.95278709293552e-06	0.000339690073642753	3.17037821377127e-05	0.00176140860097032	0.23457757072169	0.0898894433358196	0.720013622284237	5.74404526738377e-06	9.75471755089033e-05	0.00151606558895792
ARG1	0	0.000318105696569558	0.00305136708235852	0.00209694461186489	0.00236948727677456	0.0021444459023014	0.00289375764106137	0.0015098432710292	0.00205264328036708	0.00157202129178893	0.00318425037426267	0.00544133728885399	0.00147730526311801	0.00287636820293098	0.0124834154233201	0.00650739259748474	0.000142510614521574	0
ASGR2	0.00498803867807923	0.00303848312901428	0.00200112597991104	0.000993455571103522	0.00387608599351146	3.88689200613838e-06	9.9740697429405e-07	4.01840059857746e-07	2.28780139264431e-06	7.78551733558234e-07	6.86126243771416e-05	0.2525203522235	0.115086003278475	0.00616099482878033	6.58782449498081e-08	4.75373412582578e-06	0	0
ATP1A3	0.0410375795814076	0.187784469983545	0.00228848967483037	0.00145573044753255	0.0134225792729662	0.00450094788394031	0.0100079574560033	0.00498673052375048	0.0186635139313397	0.0185025537393634	0.00237291464187858	0.00252879441612983	0.0015496830757617	0.000655432457964805	0.000236008110060311	0.00717533031749116	0	0.00059930404608806
ATP8B4	0.0534517919940472	0.200373435119262	0.00216879541063081	0.000958825373588818	0.000605646311696772	8.5892266769694e-06	6.79976219616283e-06	4.45029911970062e-06	0.000952304615593389	0.0901370974980079	5.83889685594097e-05	0.400000435260689	0.0735865210177551	0.0369308203818977	0.00627247636350812	8.2034178285577e-05	0.00131324403942053	0.00943861571754868
AZU1	0.00310199163959376	0	0.000426849740747335	2.59147495756343e-05	9.23798969943817e-05	8.76388802225181e-07	9.84738563985985e-06	8.65915245912996e-06	1.05329930512055e-05	2.86663208232101e-06	1.71617377306214e-05	0.00125885993007091	0.00180319755352318	0.000292583992901706	0.0001582755706611	2.18912388436135e-05	0	0
BANK1	0.00640859927977379	0.00780262020896301	0.860227623170134	1.17988688866199	0.312859739378825	0.000933350380048622	0.000154029964233133	2.82968011262572e-05	8.49653967026688e-06	0.00271398316511827	0.0625149879150541	0.23667715309642	0.0178215400798448	0.00327552731084069	6.30527052147739e-05	9.78596587714871e-06	0.00254773749004995	0.00834314716357443
BARX2	0.0551964977282292	0.120897085385593	0.00016782558334711	0.00083946942036962	0.000136926148739324	0.000269854108488908	0.00222549123734019	0.00106205181872422	0.00148593735769758	0.00127832114689336	0.00188219523768148	0.00754701171287164	3.70359227891342e-05	0.000785900359073962	0.000805928117040198	0.000311157919437522	0	0.00347710852570698
BATF3	0.0055883982841303	0.00641923404770222	0.00033406602228345	0.000103502773181527	0.000172581667439968	7.19019259484771e-08	5.72850155349075e-06	3.47271326357936e-06	3.65510766449955e-06	4.62145093558927e-06	5.87039301947696e-06	0.0743319501000139	0.00791416432215229	0.0379712145942859	0.00144301644124713	4.03625003783747e-06	0.0112690908549114	0.0430867503287805
BCAT1	0.310550025899939	0.0635363525295146	0.00392820565417395	0.0130651120228762	0.0170501306093894	0.00194488947297821	0.00433877935670871	0.000768164335893201	0.00397337190400822	0.00125409733935502	0.0863214604023506	0.113973508707528	0.0375140238539545	0.0782049296446159	0.00365515794540252	0.00632146499617304	0.0329079953975088	0.246894244295165
BEND6	0.000894473699706105	0.00233809223005816	0.000738259930550746	0.000452340605538813	0.000196679029738653	0.000687528679696227	0.00100877105171803	0.000604417905355273	0.00070502875211487	0.000586003268816244	0.0364368301195877	0.0171869867368424	0.000468651265022479	0.00103800004890297	0.000344774469544111	0.00081639718791606	0	0.028952682649043
BHLHA15	0	0	1.27986340601502e-06	1.09669900664985e-05	0.226959445447437	1.89871798402527e-07	2.87960075835053e-07	1.27551471801528e-07	2.23884709818554e-07	1.71453778093511e-07	0.00390004268572364	1.14288686436808e-06	2.50127170558655e-06	1.23569979555317e-06	1.43027430434155e-07	2.87960075835053e-07	0	0
BMP3	0.00547558223269689	0.0501932524200977	0.0570297050469139	0.00399313839261058	0.0048262673524284	0.000128760156012712	0.000270842424159088	0.000163144746807244	0.000140734818146601	0.000149891211993805	0.000276832661150012	0.0052984298329914	0.00106588542517058	0.000174831489188599	0.000589051609261188	0.00174275077401797	0	0.00161305865699341
BMP5	0.000100788192142187	0.00481315903092409	6.07522233738278e-08	4.39619585086427e-07	2.24711068325351e-06	5.91858637399534e-08	5.89495203849822e-07	3.97596909777584e-08	5.46424480500267e-07	1.1892979930924e-06	1.94817884256265e-06	2.21789932387072e-05	4.57719907106205e-07	2.58161891039569e-07	4.4583777474975e-08	3.66697374173934e-07	0.000219322731974928	0.01989823191922
BMX	0.00019195445222427	0	1.06272247690716e-06	9.4762417293775e-08	9.47275568499548e-07	8.39738946149839e-08	1.27355032526903e-07	3.68463869024251e-07	9.90166585368966e-08	7.58282252240663e-08	1.398182128789e-07	5.05460325929145e-07	8.93976651546956e-07	5.49688127989353e-07	0.0129426842028229	1.27355032526903e-07	0.0276237824311992	0
BST1	0.0882681781220567	0.0687688183433669	0.0200448836255173	0.0163458984845113	0.0258284589880603	0.00181981786192262	0.00300701887124116	0.00143601819532537	0.00224721543973871	0.00109584776461134	0.0825846995438617	0.497521102477305	0.813886949188115	0.185436167111871	0.289776625591694	0.00333521485835518	0.00361889266098435	0.046010155583312
BTLA	0.00063140589502566	0.0047075460292476	0.16733777579198	0.0732248223976349	0.275448136240851	0.0228267630056058	0.0219466300330913	0.0121734191923041	0.0088218933203726	0.0010847395222929	0.088189906438039	0.0401617887442818	2.89156779557998e-05	2.23106306645864e-05	0.00293512397488255	0.0114785960175356	8.89211615005153e-05	0
BTNL8	0.00212190184576497	0	9.94056740130849e-05	0.000133493502485641	1.79678813998896e-05	1.6452080313941e-06	2.61508414680068e-05	5.63587130066487e-05	0.000126149388663824	0.00102428120463461	1.91603928403582e-05	0.00574467535156491	0.00393330375628738	0.00112366533942938	0.256758292987991	1.66330131483096e-05	0.0171599963487108	0
C10orf105	0.00179457291901378	0.003302945531807	1.3534962109726e-05	5.57402634342353e-06	1.71464243030508e-05	1.28134153853432e-05	1.78089830276842e-05	8.35311431522079e-06	6.22861757619739e-06	6.24725910677008e-05	0.00158586727313183	0.0328144426844683	0.00681106219623439	0.0614821006553262	0.0104574548252847	8.02994234259313e-05	0	0
C12orf74	0	0	0.000106664827180439	0.0138508192496421	0.00759681503334963	1.98962718480193e-07	4.54221216522943e-07	1.33658541127737e-07	2.34604142723787e-07	1.79662857097216e-07	3.31276902839569e-07	1.19760743492778e-06	3.84519622597363e-07	4.24551564012296e-07	1.49875477115813e-07	1.51518964037804e-06	0	0
C1orf127	0.00425152556350044	0	0.00157282683387109	0.00219221472400533	0.00472456393391055	0.00326772398345075	0.00361627178659598	0.0011992083475274	0.00212540756003327	0.00328356618675821	0.010805053297957	0.11048280353874	0.0176439813522026	0.00518005644974649	0.00315468809044492	0.00351539356689183	0	0
C1orf54	0.0129292027690186	0.000707691235021613	0.000900344664196254	0.00168890578827334	0.00439470119171741	0.00244041250467389	0.00330424262384084	0.0011543681857358	0.00141361638931981	0.000632194149147864	0.00218930763176028	0.038681308347137	0.00179964769508946	0.00172122398261969	0.000150264733552467	0.00304198922693778	0.117726538408513	0.0458602015563405
C1QA	5.77416859028197	0.049604401224916	0.00114135590216937	0.000157165114924172	0.00248784810729714	1.4199549980385e-07	2.15350753696809e-07	9.53892844622339e-08	1.67432033280317e-07	5.42883963084668e-06	2.76297536886395e-06	0.0261838241763436	0.00563361470794826	0.245952141918091	9.63842267841901e-07	2.15350753696809e-07	0.00273995176025453	0.00246096208690573
C1QB	6.25897292761768	0.0357356341633543	2.19219374837317e-05	8.86408697450063e-05	1.77004627974515e-05	1.91420577979942e-07	6.27606262759754e-07	1.2859190601165e-07	2.25710931875647e-07	1.1059660076315e-06	3.18719088165598e-07	0.0330639611732202	0.000588151760980257	0.159285238773338	1.25903950699845e-06	2.90308959072672e-07	0.0109267431097806	0.0123312056908561
C1QC	5.53880997013333	0.0238108873820875	7.11793187766823e-06	6.59129762277473e-06	3.91899468867989e-05	5.76716902220187e-07	8.74650391979809e-07	3.87425043160193e-07	6.80027773409995e-07	5.2077397806288e-07	9.60245168753834e-07	0.0272241222624257	0.00933048658059064	0.0840956403690206	4.34431744505989e-07	8.74650391979809e-07	0.029273659936713	0.0292419671024333
C2	2.3183515636137	0.58666602042634	0.0267252222939581	0.0187108791679443	0.0355393545067789	0.0138163370169735	0.0130742363221582	0.00896701563356604	0.0093656020689079	0.00595570278780271	0.00654394071940859	0.0648980184016833	0.290581577908131	0.627276445317576	0.00929866268631993	0.0129210854280991	0.0954616683085765	1.1116664692476
C3AR1	0.39079023111927	0.294472210359885	0.0110849475035895	0.00792254849918941	0.0179909610951758	0.000193671582787731	0.0222805702368061	0.00146286676372042	0.0262650462308802	0.0554980013760912	0.00210644084317496	0.234531568580102	0.383407649619575	0.99103055873466	0.00812029819631534	0.0167386909766655	0.00188618080676505	0.00925137012240565
C5AR1	0.379521179046814	0.051326396203575	0.0241533170370491	0.0171789180355393	0.0341629639910679	0.0103310750413943	0.012548852375339	0.0062091481502355	0.00990637347060525	0.0106154450573968	0.0109307232160396	0.0830477781725232	0.369598623712702	0.609401295254885	0.456476608491444	0.0167827673195347	0.000845029689858225	0.00797453011232058
C7	0.000741504390002654	0.00548652348148776	0.000112835740051846	0.000105398374368141	0.000249088486272692	9.97803943062699e-05	0.000137439365210568	8.84971160069599e-05	9.01930283724425e-05	0.000108489362553147	0.000101792708243058	0.000311013034985614	0.000127235234881158	0.000104037835155111	5.81479822234981e-05	1.8076506736666e-05	0.23223838200658	0.181528274592323
C9orf47	0.000312158431253045	0	3.90432761448583e-05	2.88402741139013e-07	4.49884570105959e-07	1.54944535585829e-07	1.02215470850283e-07	1.04139629374392e-07	4.70254573648086e-08	3.60126975098305e-08	6.64031235320912e-08	5.05352907289642e-06	0.00117723659827544	6.99369519056318e-07	3.00419369296388e-08	6.04840512776549e-08	3.34586978875985e-05	0.0043346729214132
CA4	0	0.00057112840439845	3.32019987360217e-07	8.26314118878409e-08	3.70512150866997e-07	3.28450868417927e-08	4.98129463003265e-08	2.20645677945182e-08	3.87288307079209e-08	2.96590345602366e-08	5.46877260501895e-08	1.97702969194682e-07	6.34771202014967e-08	1.4435988984551e-06	0.0237169286699238	4.98129463003265e-08	0.0289935395154113	0
CA6	0.00163426935474501	0.00391501154495445	0.000786383624988244	0.000852886192133793	0.00100027978911027	0.00638924041628692	0.0018254277589761	0.0143011551903707	0.00152732076016445	0.00088491619216819	0.00079811436375036	0.00198133111634972	0.000932152045475494	0.000704113255360852	0.00036075462857957	0.00395825101315823	0	0
CACNA1E	0.00377217565051357	0.00284932218256045	1.30322051975031e-05	0.000690762251404385	1.12996529109255e-05	6.92170328853489e-07	9.79057523944983e-07	5.22563732568075e-07	5.79401901354031e-07	5.08434676749169e-07	3.3575927867702e-07	1.21381178416873e-06	3.89722404471326e-07	7.70980490044437e-06	0.0196522059635372	3.05830213222347e-07	0.000313082067386078	0.00313216982112325
CACNA2D1	0.000159892638008763	0.0245226903517159	2.61627094637642e-08	2.87627473585546e-08	2.87521663479911e-07	2.54881627601044e-08	3.86554156175209e-08	1.71223567739954e-08	3.00540152427297e-08	2.30157497777409e-08	4.24383004149534e-08	1.53419763548261e-07	2.1900538831141e-07	7.12528059072341e-07	1.91998309213715e-08	3.86554156175209e-08	0.00211710105843009	0.024750287599948
CACNA2D3	0.00133700291649305	0.000434814883261352	2.46814664179494e-05	2.3850080136236e-05	1.77500135462142e-05	2.76880507655461e-08	5.45375324851207e-08	1.86001905294737e-08	6.83206429285042e-08	7.68056227831426e-06	0.0041457746677366	0.145303610959695	0.0118644336360782	0.00136121094944269	2.28378005485168e-07	4.19917716335557e-08	0.000145809229714628	0.00391302901760303
CALN1	0.00299762709831655	0.0100402740862907	1.76280025148676e-05	2.11237961149412e-05	9.89150082312056e-05	1.87261707700474e-05	2.94094099936655e-05	2.00176099918852e-05	1.1852530395433e-05	2.54602273822003e-05	6.84764690188454e-05	0.00020287907689735	3.37939629818347e-05	4.29028589443449e-05	2.57268223861038e-05	3.09986309822757e-05	3.7584068505953e-05	0
CAMP	0.00386141671089054	0	0.000230866824997046	3.38217124649687e-05	0.00045257420189521	1.32963983055925e-07	2.01653531310341e-07	8.93221209156194e-08	3.06718935534956e-07	1.19223590386863e-06	1.804035859188e-05	4.66873002337874e-05	1.8907662608094e-05	0.00126276328486665	0.0161705258093739	2.01653531310341e-07	0	0
CASP5	0.00381444972735245	0.00146235005837663	0.000162636938300556	8.68320599778764e-05	0.000100083980007179	1.2811417221275e-06	4.10441959559097e-07	1.10189287353177e-06	7.3908820142828e-06	1.32252846732202e-05	2.89136887810639e-07	0.013127515169557	0.0149441997426263	0.196643460081335	0.0593436131733106	2.80305194728145e-06	0	0
CCL1	0	0.00362111827868804	9.34488095964431e-07	1.17099295099397e-07	9.03267804256223e-05	1.03767760964574e-07	1.57374463021859e-07	6.97087758579126e-08	1.22356322779558e-07	9.37020390145723e-08	1.72775395961244e-07	6.24604664563601e-07	1.6988147752746e-05	5.85373780651774e-06	7.81666173572785e-08	1.57374463021859e-07	0	0
CCL14	2.75937495333257e-05	6.44860999956913e-05	9.61842078152737e-09	1.05742949640025e-08	1.05704049765364e-07	9.3704314040671e-09	2.0339429242677e-08	6.29483855453968e-09	1.10490148269766e-08	6.57544241614467e-06	1.56019555699779e-08	5.64030206448388e-08	1.81094969680215e-08	1.99948580239301e-08	7.05859815443447e-09	1.42112212578401e-08	0.172527900518715	9.74525153497553e-05
CCL17	0.0194048877732783	0	3.81740049344325e-07	8.12611862409671e-07	4.19522810343481e-06	3.71897739537047e-07	8.65687705293788e-07	2.49832278604363e-07	4.38518085355218e-07	3.35822765911163e-07	6.19217169266487e-07	0.000145487078335337	7.18737558191507e-07	7.93564584255563e-07	2.80144700359812e-07	5.64021103612971e-07	0	0
CCL19	0	0	4.14252904325107e-08	4.55421165233404e-08	4.55253628520027e-07	4.03572323574056e-08	6.12058862237894e-08	2.71110529753891e-08	4.75866733840208e-08	3.64424839248944e-08	6.71955984752446e-08	2.55629745014131e-06	1.19340366172979e-06	3.24283257261004e-07	3.04004664835841e-08	6.12058862237894e-08	0.000252539593957933	0.146819589645111
CCL22	0.0834233767637025	0.0279079435235848	0.012003613373702	0.0165622962715667	0.0908386922200522	0.0105421027257776	0.0161901436214162	0.00703693774894677	0.0103635501657168	0.00997311910742622	0.0204651966686051	0.11240382302403	0.0234019064914411	0.0188149090171914	0.00986749319633113	0.0116601689813989	0.00166832086419616	0.0100061398505733
CCL23	0.00222593172875729	0.000596902604571533	1.09296817499731e-08	1.20158684374524e-08	1.2011448135411e-07	1.06478844534543e-08	1.61486099594387e-08	7.15300189410662e-09	5.4650997768376e-08	9.61501409692031e-09	1.77289404290338e-08	6.40923369217956e-08	2.05783301654586e-08	6.75057759520143e-07	8.02088338421244e-09	1.61486099594387e-08	0.0097052181378183	0
CCL4	0.23055566652908	0.128183648097882	0.0102581117761545	0.00556740388686156	0.00827837847545732	0.00114171410321696	0.00264217112495121	1.93693078685685e-06	0.023651435038672	0.0516043493961997	0.000573906628931123	0.0455088102333552	0.210656884632111	0.177137671537579	0.0211380446982632	0.00166515716253842	0.000231499696314665	0.00038183931788707
CCR2	0.00370427236933801	0.00100275037819315	0.0299357632975299	0.0335871201088152	0.463259559604723	0.000300468479950009	0.0285375617153977	2.45629590086519e-06	0.0101107695912491	0.00360836267546668	0.871472038018057	1.94092946510796	0.952153296638242	0.0535186347265861	0.000335204974294163	0.036757512202668	0.00102586057555469	0
CCR3	0	0	0.00178035115935703	0.00325469309077139	0.0127861076161147	3.98977155631517e-06	0.000291211193540255	0.000163817826375307	0.000632001671037525	0.00147861166811638	0.0361795229637288	6.80409719524677e-05	0.000138697311708245	0.000871674836864756	0.0950839623654786	0.0176297299220168	0	0
CCR5	0.211316431401746	0.00270779738751866	0.000277223669152547	0.000678545759390006	2.99155453367946e-05	0.000828133903290311	0.05774180196589	1.64534377682345e-06	0.125402185372591	0.0281395365858825	0.291648521545754	1.02752569397071	0.0719523765871596	0.0220653533177366	0.000169904449685681	0.0606000276735609	0.00136682338630549	0.0019230783879004
CCR7	0.0278412700844254	0.0266947729228346	0.229040492768055	0.101489479480126	0.00422272914327348	0.895493762345603	0.338788205111081	0.576505152402593	0.0396170215805043	0.0124018344123689	0.0305590420525947	0.0163779700565853	0.000353003278967557	0.000304771901983165	0.000250428062304056	0.636078099093947	0.00084852623476514	0.00108316630405611
CCRL2	0.15394454902252	0.0445753094918535	0.00445467586105543	0.00417551029995039	0.0144932715369246	0.000190238647281751	0.000284763271101902	0.00223994552079618	0.00536380516242529	0.0011624887694359	0.00806440053565937	0.0849006405424543	0.109240847883827	0.114737344999232	0.00869354596305263	0.00887639081238298	0.0741444157926145	0.00237443112720072
CD14	2.23235047520203	0.0185455586145611	0.296369625987535	0.226956947526806	0.239600800373446	0.00460417431790738	0.00284244919638756	0.00223773081994026	0.000114767119763387	0.00453096617778959	0.000706487601139113	3.92027445474281	12.2915096027437	0.818795944684987	0.985118994809208	0.00585481967595998	0.221300089494883	0.04256589760571
CD163	1.4947828216669	0.063640689957928	0.0801419121899755	0.0476078622199672	0.10940464188002	0.0391934125582206	0.0501806570230311	0.038052718383638	0.0351646884446749	0.0340028813444631	0.0525341865848751	1.75366279404316	0.935102523205963	0.11428703090885	0.0173467195465105	0.0395172333954598	0.00124815572177731	0.00291176287415388
CD177	0.00502252674033541	0.0303340179223316	0.000173339038551189	3.68227410240183e-05	1.72913298465287e-05	1.53283834036306e-06	2.32470671499127e-06	5.59193493659264e-06	1.80742516749855e-06	1.38414934115006e-06	2.5522064727909e-06	9.22654559097172e-06	2.96239629535345e-06	3.27080831901649e-06	0.288778428652772	0.00193662038524182	0	0
CD180	0.0971976618100063	0.00549097544343737	0.169174812198638	0.171964567581565	0.367772585944612	0.000552801769460497	0.000986406128849795	0.000455277271702575	0.000591452731775688	0.00138720613806074	0.141114402077352	0.38459847874889	0.0533633713023997	0.124184511114339	0.000817245671816041	0.00084127211957737	0.00776153513587328	0.000722920589212388
CD1A	0.0108800960813855	0.00507861024303842	0.0541474429458602	0.00293829253942842	5.57993379583054e-06	4.94648852046145e-07	7.50185768214822e-07	3.3229362988212e-07	1.2847324911329e-06	2.80553248579484e-06	9.71907439810261e-06	0.288726847928689	0.0465019732213673	0.0013199928880848	3.72611176965726e-07	3.73717145035879e-06	0	0
CD1B	0.000441893369874867	0	1.2789887733292e-06	5.50719015574135e-07	2.5627464415688e-06	2.27181832579192e-07	3.44544573171218e-07	1.52615487691396e-07	2.67878321535731e-07	2.05144649377227e-07	3.78262291815964e-07	0.185502295669226	0.00505726511705268	0.000374107687380457	1.7113249059894e-07	3.44544573171218e-07	0	0
CD1C	0.0027132382923096	0.00245514472318442	0.0584641812368317	0.0934623515009042	0.00866576136957872	3.37321973348613e-06	7.76917254447826e-07	2.65692195304272e-07	4.7508188795175e-07	0.00116766143755754	7.94396323922331e-06	3.30375215907694	0.0328030113113587	0.0167024786007103	3.51255545099897e-06	1.01189451124207e-07	0	0
CD1D	0.0168962936227327	0.00095911425983373	0.0401571650091988	0.0521684863495932	0.0230671052924561	7.4112833708649e-07	1.39372775296426e-06	4.8519044426661e-07	3.578228483985e-07	0.00134453749687583	9.98855080524531e-05	1.96991145043356	0.458663150448079	0.131848948361869	0.00559176026324813	0.000139820246253917	0.0117934174525954	0.000823567831859032
CD1E	0.00329607847498317	0.00173135452748207	2.83269492516155e-05	2.39126564100151e-06	2.16601977753698e-05	1.33385714335413e-06	4.55323756153423e-07	1.44662969889842e-07	2.53919665354183e-07	1.98359423435089e-05	3.58551726035078e-07	1.359167632127	0.00881801527949175	0.014209085827682	1.62215085173716e-07	3.26590976894582e-07	0	0
CD2	0.0130549137438914	0.0128397501819378	0.0046309037431173	0.00240180088866025	0.00186471199686308	0.356059770246257	0.942164663206757	0.209090306655972	0.904599075843392	0.414738712737156	0.0315264516399422	0.534983429066928	0.002388277022478	0.0107037672645494	0.000593349718706502	0.78040879925906	0	0
CD200	0.00065824912002997	0.00321065391542843	0.273970755654997	0.0404646610104676	0.0294561849213987	0.0147482410650268	0.00641406933196756	0.00402959672690175	0.00343203349371046	0.00175417864572269	0.012586904893174	0.0167279084996868	0.00372233096525386	0.000979458602087472	0.00461004495687601	0.0206151429395305	0.33526487238878	0.107062340053879
CD200R1L	0	0	6.80888757493108e-05	9.28415380943565e-07	1.01664873270754e-06	9.01236729625212e-08	4.1829096284435e-06	4.45098061637474e-07	4.0646702968118e-07	6.07203653571662e-07	9.8753140356444e-07	3.65549370513218e-05	1.74174945835829e-07	4.9918203966378e-07	2.64120438457441e-05	1.2139219293854e-06	0	0
CD209	0.258844167806215	0.00765107190222261	0.00208158817747107	0.00130088909775542	0.00209914260768744	0.00101052309296613	0.00140846017148789	0.00066405816352602	0.00112059179345009	0.00163971897939145	0.00118463897960456	0.0557190680494626	0.0228607587179637	0.00539994286766058	0.000755806875146657	0.00118355208737501	0.000917672339316153	0
CD244	0.00179400784632593	0.000506691089985363	0.00639844332582144	0.00380800435589396	0.00960380589695431	0.00409157079388022	0.00718203088330508	0.00679528019950268	0.0623559271258153	0.171769042179861	0.00262485584224146	0.222269534142278	0.104919909920302	0.197160913797779	5.48878423389428e-05	0.00544393355866497	0	0
CD247	0.00347073099520503	0.0168438482914649	0.00891465117212845	0.0219396865099929	0.0126105849400803	0.317743549269795	0.344251787205845	0.0890527599681235	0.261395075579884	1.02629810728927	0.00239049878417162	0.00164033811402604	6.56078222306539e-05	0.0233439822908948	0.00105328701867657	0.500664670007391	0.00019582922565203	0
CD248	0	0.000776104601252674	1.98251706856816e-07	1.73551629264938e-06	2.17873690116659e-06	0.0107822663309853	3.0354964543515e-05	0.0670127399076729	0.00419832235050438	1.74405165655577e-07	3.21582346240539e-07	5.33626092063711e-06	3.12871480246291e-06	9.18348012261895e-07	1.45489489794476e-07	0.00132584950200676	0.0127160685242865	1.1455265281333
CD27	0.00284030025386539	0.012591259353858	0.00650197540470982	0.087190961789676	2.80643212023899	0.318822564223646	0.237289781747625	0.203733538250158	0.153860296522414	0.00362149133263934	0.000144305011089464	0.000309362367572186	0.000462701695822733	0.000124809871423098	0.000188526977629745	0.511892140933333	0.0181423207507788	0
CD300A	0.154015458282963	0.0922258548492287	0.0201870610065584	0.0257057435251079	0.240032428042534	0.0132117216418197	0.080883047114089	0.00410817225015044	0.154690213080965	0.580226324235619	0.322724016346722	1.29627080277499	0.423546728861855	0.837057312193749	0.285573228853489	0.021627252986189	0.00026964365383969	0.00058540983685101
CD300C	0.0221639006093734	0.00616029648644628	0.00515515433126409	0.00513536459071244	0.0115992526834717	1.097613302847e-07	2.15864680814894e-06	3.83444420415562e-07	1.00677399697592e-05	0.00703458585816776	0.01580550128597	0.761914872695221	0.241183207599079	0.313983511117914	0.0020484372031529	1.66464326237286e-07	0	0.000176472338405184
CD300E	0.00130645344403295	6.67094415875218e-05	0.00123490192157891	0.000741282923689976	0.00137329337806653	7.06972983537991e-06	1.52060008845056e-05	6.65870741369413e-06	1.18055784433638e-05	4.71217818157713e-05	4.70824357922114e-05	0.030650658857821	0.035696680867642	0.0423695799030033	6.45653915073791e-05	1.29763052925287e-05	1.12272837019406e-05	6.98856491835682e-06
CD33	0.0375297921480149	0.176587393522874	0.0120839958450914	0.00882084729913204	0.0121232177670401	0.000338097185725305	0.000495537133073175	0.000184334177709668	0.000267939497134634	0.00493186188577374	0.00828577101737781	1.96267819450993	0.477213687805082	0.333018652445379	0.0148849416340754	0.00127220889954225	0.00013423834577694	0.0001694473121745
CD34	0.000989901243400154	0.00656317082986913	0.000244675173134016	0.000246989289134007	0.000799469320726373	0.000175704162346329	0.000288386229494682	0.00013383258837252	0.000228170215675328	0.000226402081394288	0.000362144623405058	0.00213234426944335	0.00045950980916551	0.000305818649772937	0.000109562897629508	0.000211746293653915	1.79311918727212	0.0232885508343089
CD38	0.0102202444388076	0.0727219890262759	0.0396926257241453	0.0119451698140392	2.07375522951872	0.011014347715979	0.00384231825416617	0.0042019595328932	0.00871164047839811	0.0784228150733883	0.0387220261201066	0.079796811024929	0.0149206876093179	0.00787003020161213	0.00159810172778017	0.0136843627983206	0.0056190029252166	0.00158587557669614
CD3D	0.0126886657680674	0.0118430467803026	7.78906840384158e-05	0.000247433566566496	0.00459343034596985	0.268241279970592	0.426598450471557	0.168721549613871	0.381808052461085	0.0257870148922837	1.88081250124737e-06	7.87230502407937e-05	0.00114260989486392	0.000224182386059152	5.03551852321178e-06	0.466227284365415	0	0
CD3E	0.00469421988576839	0.0222687037784382	0.00261765490000046	0.0024812797717715	0.0182067746186743	0.89007161143129	1.27636148883558	0.625710600730525	1.13716548911875	0.215723028988047	0.024884162412228	0.00255404903115957	0.000137493384431024	0.00568042465296889	9.63027334628162e-05	1.18170308400938	0.000318466306879425	0.000313117359325247
CD3G	0.000800190836812734	0.00150691741642818	0.000216893764040466	0.000297971386918486	0.000513050669827563	0.076976634928806	0.113416673929977	0.0485866417281574	0.121207552223869	0.0102089506561346	0.000192609543963396	0.000694114718115049	0.000185660074926244	0.000576949958224208	0.000126151957193624	0.113952255461702	0	0
CD4	0.962278138299014	0.166866352522555	0.0463813894242632	0.0332662383568879	0.073295383110369	0.580500414752496	1.12997129593102	0.0028983282132083	0.0173036220069099	0.00841008841223605	3.09936640544455	4.05541185403016	1.52868288063239	1.78467353875308	0.0123256474277316	0.890321156951898	0.0140323427874306	0.58646851599732
CD40	0.202102486815055	0.0116215190193129	0.405975138475513	0.370684974933471	0.208262575413492	0.00693473877284367	0.00623457108016701	0.00369183501114334	0.00666681776755685	0.0103271978113497	0.0353597083663161	0.202248964655021	0.0609173903294569	0.108192846434281	8.91511623987121e-05	0.0174693543640016	0.21881127323475	0.11052661711888
CD40LG	9.46506717458563e-05	0.00248976234186369	0.000222004010558982	0.000117590732541749	2.4255150930474e-05	0.121509163333825	0.204372839300534	0.000570322119314523	0.00585417574462368	0.000391106276757715	0.000246380220467624	0.000625815476415929	0.000277537030965966	6.6082141156399e-05	7.83909523850965e-05	0.0936491900755586	0	0
CD5	0.00276554355825965	0.00233591540222778	0.0186209912695856	0.00237671627587121	0.00136802442317331	0.387074926357047	0.806523354506101	0.223104744684814	0.401923370419619	0.00469169267870684	0.0184398279579662	0.123191708955914	0.00175944391796564	0.00343663479886354	5.4767440681036e-05	0.623559533035346	0	0.000593164283574345
CD52	0.35755261558387	0.117307688898225	0.323850454561489	0.313797565577199	0.479580034696672	0.217752018709642	0.398777733844936	0.106607699550106	0.266032915488143	0.0879824205146947	0.000225981564849975	0.584909929120124	0.102109238875281	0.338864085246462	0.00380436062572374	0.435288201403565	0.00721940670744655	0.00319226614744063
CD6	0.0270025347146284	0.0870523368348982	0.0315927327963868	0.0198136646621549	0.020875235959005	0.606444761665324	0.891421059699648	0.317895886997025	0.476445129365901	0.12621665927346	0.0100816808073443	0.0998874037834403	0.0271901661314331	0.0345407246415155	0.0375622935127687	0.66450905751474	0.00195993851883454	0.000608732354057483
CD69	0.00601886254528882	1.01071873771964	0.112096477761178	0.0475086936712932	0.0438653367798416	0.161169070356086	0.302518834988571	0.082108524843964	0.210917460886431	0.0570815195734001	0.000706392708913716	0.063755299203892	0.00162811486514034	0.00410448139639953	0.00195742425890529	0.293102620727168	0.000985752424476055	1.980798115985e-05
CD7	0.025160647686966	0.0903852539694274	0.0107137120382746	0.00830132270253094	0.000376061763891626	0.49650854875187	0.410453548760366	0.40490266795478	0.497226040106444	0.914720949299971	0.0719722830818687	0.032298831335788	0.0116695321778275	0.051962134724034	0.00358493876432915	0.430312189561949	0	0.00308428339582563
CD70	0.00260604056143875	0.00604067226379983	0.000492700810545781	0.042191221826776	0.0875665203872682	2.59867661996696e-05	0.00519356180021382	3.62093757916274e-07	0.0131601948418117	0.000352188374575757	6.55116717185976e-06	3.24443296300112e-06	6.44869247968226e-06	1.15015074940498e-06	3.00815103763293e-06	0.0159932631364207	0.00239179246680527	0
CD79A	0.0177767780757768	0.0354507726478772	1.77811791831426	1.70245730509037	4.62956456631072	0.0062589490120041	0.00264516730884579	0.0242187516654601	0.00406683224821709	0.00167600872753502	0.0549716670647281	0.0166276101954344	0.00119493562906632	0.005544759947238	0.000154800153122683	0.01388588986092	0.0131759461642228	0
CD80	0.0308096191215922	0.00117338759639022	0.000190423453013862	0.0132170510746067	0.00905196358065589	1.36728799471567e-06	1.17324093702535e-05	1.12637487251417e-07	4.50164630346181e-06	7.81106950535103e-06	1.473384977644e-06	0.0110534699314303	0.00278420388898373	0.00448012332912777	1.26303915937543e-07	0.00433102919442929	0.00121124978411039	0.00351984754705
CD84	0.119379813259265	0.184047585448947	0.0112065620295168	0.0104145167002791	0.00171589178334243	0.0128303104193246	0.0550289495745788	0.0118123456075362	0.0593883602605903	0.00399374157664303	0.0125506039100128	0.0416072110937329	0.0239084202850753	0.0130144032726541	0.00119346877568379	0.0341943365493209	0.000219351763195536	0.000193154763235463
CD86	0.245458895297514	0.00292241279357036	0.0427440834246559	0.128661119510778	0.303137621289322	6.38042691545314e-06	1.46223248552955e-05	7.30891559343993e-08	1.32072225945044e-05	0.00284580520613936	0.0654515929884905	1.86588391707497	0.587021220901967	0.649279070591423	6.06366152399684e-06	1.42051208194067e-05	0.000457136267382148	0.000947295435264862
CD8A	0.0028584175669938	0.0020911846027356	0.00171049671295719	0.000715353830086074	0.000479933762435865	0.0207639910043652	0.042412426148604	0.621437407378483	1.74595034705407	0.13452451653314	5.81029478428116e-05	0.00141443927268019	3.39978432251247e-05	0.00449233818009965	0.000297889465023525	0.0352083241496589	0	0.000679720080585193
CD8B	0.00331744984589933	0.00434978258762163	1.69286155032016e-05	5.67541667509158e-07	5.98469575960083e-06	0.0109564934765511	0.0120080356758214	0.471978422068577	0.493664433706273	0.00250485173864294	1.14310643489517e-05	7.46956031692828e-05	8.82663728849383e-07	2.30932305960687e-06	1.47759744615274e-05	0.0181246884579224	0	0
CD93	0.061602211946796	0.0375898520717141	0.00925787663763341	0.00468152181939385	0.00561270335848876	9.34349189751027e-05	0.00114731669840281	0.000102261529879744	0.000609845868793056	0.00455601085605777	0.00691433006288945	0.321877249004801	0.283570709116701	0.0907642867942516	0.0708352578155362	0.000722198359516071	2.78262645522138	0.00342402816705713
CD96	0.0045748696712167	0.0042294830140338	0.0371531329526762	0.0432952360979232	0.0109097314772068	0.263133591037164	0.449416289078087	0.249907318674701	0.402469231351069	0.252471674063487	0.00220821764052116	0.00276500627376242	0.00145479467029005	0.00974228853750172	0.00163594889294823	0.316597358208894	0.000240973167520588	0.000621997126823065
CDH11	0.000386669309142994	0.00304975068141284	2.93227114148399e-06	1.25207745241741e-05	2.56564467109813e-05	4.59230858866759e-07	7.76206458930887e-07	1.02824332745741e-06	2.95245262363951e-06	1.6510069119384e-05	2.12048917004479e-06	1.85952346485509e-05	9.4381951022607e-08	1.00947004610875e-05	3.30165413714493e-07	2.71237755151363e-07	0.034358772442309	1.28199532195213
CDH5	0.00033587870513126	0	1.0645305442984e-07	1.9004209153139e-06	1.16989256539263e-06	1.03708401508489e-07	9.83813291343145e-07	4.10169694053695e-07	1.21357803415812e-06	2.50644649618422e-06	1.2546443615533e-05	2.72123930614547e-05	8.75146583169188e-05	3.04605840805687e-06	7.81219028154287e-08	8.35577689189228e-07	1.5833962987136	0.00269432382813
CDHR1	0.0334320284996234	0.0805989941178516	1.73939454018426e-05	0.000384841128553958	0.000191473800972938	0.000879129426963217	0.000841670976389174	0.000152444378624317	0.0487723043232054	0.179076671226845	0.000249609399059594	6.33899465645207e-05	1.93607539778631e-05	0.000354467353329445	1.85241642360192e-06	0.000142537130312026	0	0
CEACAM3	0.00279225640341291	0.00283385756102421	0.000578548515276821	0.00012091003848506	2.80477598938808e-06	1.50769071850581e-05	2.04448009772621e-06	1.80396696774182e-07	1.72029363572412e-07	3.89155950348556e-08	5.30798877508709e-07	0.0109264395008548	0.0050041964092451	0.0362600977364801	0.126721053791372	1.95517923985017e-06	0	0
CFH	0.0075064988293747	0.00224337352793435	5.08972218351868e-05	1.03031391651472e-05	2.73376845319003e-05	0.000421972597997185	0.0226216511829578	0.000102615760556245	0.010328452144219	0.000101692214386797	0.000252967013327914	0.000648506589825807	0.0022632061323427	0.000198309860579106	0.000105783910526601	0.00290056213247101	0.152925538120592	1.4491236507898
CFP	0.00191241715166332	0.000498872559393901	0.0148992153431998	0.010402624668226	0.0140274935938068	0.0102688085392361	0.0083536747704323	0.00285869795442104	0.000770666651036013	0.00135712437325942	0.0105994919572306	1.62700444362275	0.47898756475345	0.483042433094369	0.0881207852748687	0.0138162584298422	0.0072114570158739	0.000502226016384983
CHAD	0	0.00161838154178097	0.000109938826631496	0.0259883669070723	0.391651392627744	2.34810631510198e-07	1.13868418898715e-06	1.57740337932004e-07	5.11761162859289e-07	1.15700159357993e-06	1.68993379369456e-05	1.41338518213248e-06	4.53800069177976e-07	5.85252630082213e-06	1.76879144486356e-07	3.56114429975574e-07	0	0
CHI3L1	0.273206152153733	0.0193489291309234	0.0037577501731704	0.00157295694142593	0.00647351240743695	0.000810961644855431	0.000812801258739543	7.28935889322505e-05	0.000711487947090968	0.00127463402032002	7.0710581732384e-05	0.00209598311619325	0.000242157389646399	0.0015175069920332	0.631359511844129	0.000517793963279564	0.0037699806101346	0.587658324819275
CHIT1	0.155732512537034	0.0012820022647801	0.00955874612834511	0.0105910808555847	0.0182505312924932	8.24079031847862e-05	9.18002337825216e-05	3.27055479435947e-05	1.56045693084023e-05	0.00017376547064306	0.000305732468049483	0.000492710622780414	2.11926333697198e-05	0.0106710266928211	0.0211863136753305	0.00143438989665045	0.00056116361308407	0
CLC	0	0.0483921711926317	0.00806441813045759	0.00453515768701598	0.00797180924652149	1.50416741109125e-06	7.5217035700271e-06	1.08617079636117e-07	3.01835356523801e-06	0.000239528326463884	0.00238972557838065	5.37150523821957e-05	0.000999810543480921	0.00108150900916508	0.00441623044394926	1.23224523056322e-05	0	0
CLEC10A	0.0699101319692571	0.00486709867609901	0.0018213738013317	0.00197810005023438	6.5964370594941e-05	1.01632120817462e-07	3.05711192591669e-07	6.82741023240104e-08	2.26356633919765e-07	0.00115680312092006	0.00712500998182273	2.94974723868164	0.0508632060507352	0.0282795557836187	4.64623680518511e-06	1.54135545479113e-07	0	0
CLEC14A	0	0	8.30451447595124e-08	9.12981326104892e-08	9.12645465801446e-07	8.09040122162615e-08	1.22699240693791e-07	5.43494395674065e-08	9.53968490875861e-08	7.30561287885132e-08	1.34706797328797e-07	3.60219085909292e-06	1.5635683147899e-07	1.72634979978438e-07	6.09437161098242e-08	1.22699240693791e-07	0.68670506485063	0.00133241034414286
CLEC17A	0	0.00094631746973929	0.0863523430223846	0.0495850556117842	0.0230969258131256	0.000116606429309768	0.000171885033015188	0.00012421063748495	2.9933719969946e-05	0.000121463174446596	4.05155912590377e-05	0.0769655456846947	0.00249061298334917	0.00142090253650394	0.00649079189279361	0.0002244500735044	0	0
CLEC4C	0	0.000340530037974488	0.00186768868232684	0.000679337024571524	0.00169776883970697	0.000601559742916408	0.0004677736109762	0.000187509978173116	0.000333013068056949	0.000365891246927214	0.25339450700099	0.00320492619108819	0.00220523020014611	0.00100221760856653	0.000859355609231117	0.000729220439602605	0	0
CLEC4D	0.00262490072687732	0.00559851750530785	0.00258010817425905	0.00187624090158782	0.00162532876216114	9.38490201556917e-08	2.58300125558266e-07	3.55862282468736e-07	1.10660776487558e-07	4.91868533673514e-07	1.43246502722024e-06	0.0108478099673643	0.113644715518429	0.000716629401319838	0.0408153652481912	1.23965278493729e-06	0	0
CLEC4E	0.0316467418944906	0.00243125268249968	0.007532050612198	0.00525371571964123	0.0163591350876545	0.000490789807083793	0.000849400291651313	0.000594649335703771	0.000731994934761954	0.000764299719438369	0.000648952150094584	0.0752832329789746	0.383582433622048	0.0151743637329954	0.30411120876289	0.00100035131237927	0.00176958198800687	0
CLEC5A	0.101739567344156	0.246152829844212	0.000378808286487862	1.58281860921353e-05	1.73834417299617e-05	2.49545013047273e-06	7.27886668688057e-06	1.72966925797202e-06	1.40516124914059e-06	2.4613977044538e-07	3.17236211421853e-06	0.0266965064161323	0.094234855904626	0.000256883878394329	0.0035085526164806	4.13396705232222e-07	0.000765518751501005	0.000416932272710695
CLEC6A	0.000478036679595539	0	0.000138005754620068	0.000258834237248699	1.23132603500458e-05	1.57553801178491e-07	2.38946515054735e-07	1.05840990591125e-07	1.85777389556695e-07	1.42270704192617e-07	2.62330227912561e-07	0.0203312579191983	0.0642338728127872	0.000605539897212423	0.000815025829336527	2.38946515054735e-07	0	0
CLEC7A	0.199628873599315	0.00426562244836689	0.0207128214996357	0.0120362657874883	0.0199101663681246	0.00148032240815113	0.001411763265775	0.000819414219910378	0.00106085535840131	0.00131845602176605	0.00197707360563647	0.554069378040609	0.59340839517572	0.570642500557808	0.373828294951023	0.00146050335561528	0.00326585342655615	0.00228453775523835
CLEC9A	0.00137616256567923	0	3.29368747418441e-07	1.387811413497e-07	7.20431362686427e-07	6.38646549529247e-08	9.68573060251737e-08	2.20203806631374e-07	7.53051262067117e-08	0.000159578735759648	1.06335926928084e-07	0.0416765750311696	7.83832598681963e-06	3.60268053688738e-06	0.00224374699522947	9.68573060251737e-08	0.005088903670004	0
CLECL1	0.00303481647125006	0.0142331647819552	0.0058164540056391	0.0270477426662313	0.0566608761333929	3.53978408632247e-06	0.00232783449389941	0.000187882701369144	0.00456809667070764	0.000506447717089493	0.0169385149272042	0.035569172208145	0.00383595571131255	0.00597476295140947	2.79569192557512e-07	0.00154524311684767	0.000183476011066315	0
CMA1	0	0.533676277741335	5.11979700128794e-08	5.62860004538471e-08	4.32703053380738e-06	4.98779453436418e-08	1.21669612052764e-07	3.35068472124031e-08	1.1569785266093e-07	4.50396648931473e-08	8.30477758831382e-08	3.00228096191869e-07	9.63951883346346e-08	1.0643079199519e-07	3.75722693831154e-08	7.564502492994e-08	0	0
CMKLR1	0.271503887258971	0.00823236650137445	0.00391490319886122	0.00149591332591966	0.000718960468023419	0.00188004438242432	0.000881279214522907	0.000320751576018563	0.0137393371589267	0.22601446450696	0.521757862589641	0.0145925984863421	0.068612553552322	0.116377182635447	0.00027678631031029	0.00304943762192811	0.148447262162902	0.0727249897685627
CMTM2	0.000342750196774865	0.0107550839805478	0.00116693006533639	6.75654773964623e-06	1.63792541228055e-06	1.45198483452829e-07	1.4760822099107e-06	9.75409746132769e-08	1.71208787231343e-07	9.73444027319541e-07	1.72875920910389e-06	7.2998549759641e-05	0.00671016192111408	0.000274036606927377	0.316784623919929	2.20208407241035e-07	0.000514015921497867	0
CNR2	0.00447320762709109	0.00327674883997667	0.0176819551547948	0.0180836200590345	0.000864023220041121	0.000367802263992803	0.000494887205810529	0.000297945613276744	0.00155350064074954	0.00302412273673389	0.0022139220826245	0.00157627549711135	0.000444090460876985	0.00046265845507259	0.000328980843466076	0.000355661034779672	0	0
COCH	0.00261133358222662	0.00316923026447979	0.020566607882965	0.289800030525617	0.840803577092677	0.00175783129024495	0.000629623559840182	0.00189614339218185	0.00106988933189789	8.87849878235611e-06	0.00487352952153141	1.10128511959977e-05	0.00618689587634967	0.000176865578564965	1.2494445313077e-05	0.000387227309176456	0.0066400284507486	0.00735133362177583
COL13A1	0.000727099631832257	0.0484674619708906	9.31624304791464e-08	1.0242086947806e-07	1.02383191703807e-06	9.07604464464267e-08	1.37647535133835e-07	6.0970763552063e-08	1.07018927437463e-07	0.00761428568553944	1.51117957317728e-07	3.7027151708763e-06	1.75405587945977e-07	1.69948947611326e-06	0.000113459826296424	1.37647535133835e-07	0.0129144197909772	0.0442135150233333
COL4A3	0.00269663547843457	0.0120730282973936	0.00986044181452528	0.148183668135887	0.246870867309104	0.000565639876697521	0.000361632290647758	0.00014124268315945	1.41169459552062e-05	0.00015834199695712	0.000103597070630812	0.00371165891911207	4.44473413090152e-07	3.18450751942866e-05	1.73243863088711e-07	0.00129547059353821	0.0031054319298193	0.00224778490187051
COL4A4	0.006872018849984	0	0.0138792491667696	0.140852461718052	0.646822521663163	0.00042927164690736	0.00120565048254588	0.00125553532125099	7.03970583034446e-05	0.00393331511723284	0.00646011830406946	0.0106964976719	0.00137809253309231	0.00159650980727596	9.85160337187814e-07	0.000410247700358134	0.0101107136115519	0.0410892713888925
CORO2B	0.00206830404970443	0	0.0303492364992643	0.00131594923614326	6.66988602380184e-06	5.91270718555386e-07	8.9672274864801e-07	3.97201959529565e-07	6.97188705019495e-07	5.33916039271247e-07	9.84477563831912e-07	2.62101951890982e-05	1.14270248862941e-06	1.26166806643403e-06	4.45394904759104e-07	8.9672274864801e-07	0.0614886865363555	0.097648778189179
CPA3	0.0146082169818527	39.5379883883979	0.000260173868029243	6.2395231181345e-05	0.000336053183864581	7.1616170943978e-07	9.54350002595519e-07	5.23716233391417e-07	2.74033358550047e-07	0.000198825630938574	3.09221148602181e-05	8.17069472356385e-06	1.43104839156488e-05	8.99231757664469e-06	6.5577354893428e-06	1.54236500709565e-06	0.000371280080453467	0.000418939604065127
CPXM1	0.00027266518406766	0.0148018875326569	9.46561232565193e-06	0.000176305537302537	0.0204851567173778	7.49983113026199e-06	6.81032519451908e-07	0.000133031486131286	3.1423740386181e-07	0.000203344313605814	3.14440597608273e-05	0.00568712488410455	3.00378304837881e-07	7.18599677756511e-07	1.17079439142062e-07	1.45120595975172e-06	0.00702695986761588	0.415453002649985
CR2	0.00797540984871536	0.00731933229072551	0.445309451519321	0.234299962706811	0.24682481385553	0.0474814475633097	0.026360017277802	0.0536480957005248	0.00439859087432517	0.00364577980627611	0.00552509791039828	0.00110455084942221	0.000510981948820287	0.00564267905678484	0.00131308312827173	0.00780298315258245	0.000494126490592093	0
CRISP3	6.2249869402023e-05	0	2.80887402398793e-05	2.98896755930343e-05	0.000187837522670583	3.72509647612053e-06	3.21182014896985e-07	1.06447842555574e-07	1.8684256641467e-07	1.61037323819757e-06	2.63834329615068e-07	9.53794098012355e-07	3.06237700190479e-07	3.38119791383276e-07	0.00325878965138267	2.40316543445904e-07	0	0
CRISPLD1	0.00475713340522063	0.325241477578387	7.16187419509312e-06	1.19587494010386e-06	1.19543501114937e-05	1.05972683117254e-06	1.60718453839021e-06	7.11899914367837e-07	1.24956226295922e-06	9.56930784246356e-07	0.0255929850599797	6.37876654329609e-06	9.91563661074579e-06	7.32371339423003e-06	7.98275504313761e-07	1.60718453839021e-06	0.0760296112523845	0.145133733085202
CRLF2	0	0.0900343072503163	3.45726655512871e-06	1.51772963950107e-05	5.81480891936344e-05	0.000107898123666117	0.000164554631111977	2.24928220765672e-06	0.000277162592585848	0.00010389361452665	0.00591319835768277	0.00218206595891254	0.000156351541157426	7.49191658030667e-05	1.05931781470641e-05	0.00104112476223687	0	0
CRTAM	0.011358522255632	0.00306850572814859	0.000998377476822628	0.00104722811191976	0.00191595957832914	0.0137443805719041	0.00270373018786593	0.0433398401280241	0.0509033160343396	0.0228720303079769	0.000554030667646936	0.0632920867061493	0.0242787021233489	0.0217503190511548	0.00209079912071556	0.00415599566414776	0	0.000755867777343312
CRYBB1	0.00827285462741716	0	9.04253881772707e-08	9.9411821185582e-08	0.0058239261110202	8.80939726330733e-08	1.19623681999605e-06	5.91794882690828e-08	1.47855270893002e-05	4.79505589322147e-06	1.46678225124993e-07	0.00023531405375237	6.00895497079128e-05	0.00231199347297633	6.63597998673487e-08	7.82521796346584e-07	0.00059554884746089	0
CSF1	0.0839142704846641	4.02127329986649	0.000483225316552526	5.38217927636483e-06	0.000502017500259238	0.00020205623633754	0.00752277966422376	2.06460602721862e-05	0.00329924335073311	0.000756788429020305	5.587931190892e-06	1.26437176615168e-05	8.18471791700519e-05	4.76825701575399e-05	0.0234196002882685	0.0276664950674496	0.185963052120742	0.54760574954139
CSF1R	0.836071110507851	0.00946642831080985	0.104898376170958	0.079468595888393	0.119276320756071	0.00443629588303251	0.0103255176647069	0.00545574386441156	0.00772481988407184	0.0167184020739993	0.478451699247004	7.08240708247775	2.6454636967081	10.231841601517	0.12513148216609	0.0126003289092754	0.0125137511874578	0.0193566089042085
CSF3R	0.164195263594926	0.0580624945087656	0.0746780607736117	0.0509208378818047	0.0784571954371485	0.00173325238394564	0.00224890757287689	0.00117296769420088	0.00146080560305795	0.00575704033699521	0.0403841811136107	2.74400424254739	2.40371011950955	0.385291849715128	6.48003820906335	0.00136052579413633	0.00051616607015846	0.00590122179591163
CTLA4	0.0242552915141937	0.0209089585983417	2.30216250655829e-06	3.84200237665621e-06	0.000354197871697401	0.0509387291503404	0.141156156888385	0.00133491409557732	0.0143567160817703	2.08297131163951e-06	7.66320643312537e-07	0.00130468850762455	8.89483456375484e-07	6.07979128574778e-05	3.46696890292361e-07	0.798882037861307	0	0
CTSG	0.000385323830133335	3.82946282742686	1.02015208442318e-05	1.7740244637554e-06	7.22458934781767e-06	1.28390283092968e-07	1.94717045748711e-07	8.62496153262584e-08	6.52508674542922e-07	1.15936117380199e-07	1.8259287811036e-05	7.72813915989636e-07	1.56468540780615e-06	2.73962357910421e-07	9.16074326905832e-06	1.94717045748711e-07	0	0
CUX2	0.00351805421102033	0.00137351742341393	5.92504297826516e-07	3.1782012133842e-07	1.03032978412217e-06	7.85216995368934e-07	2.02854285602408e-07	1.70347256838638e-05	3.14945194870468e-07	2.96429534337825e-07	0.0471017297291913	6.55628727460506e-05	1.76518819695558e-07	4.04361176636611e-07	6.88023205242097e-08	1.38521131056045e-07	0	0
CX3CR1	0.00182126921412262	0.000362321973212028	0.00771234279857998	0.00477357922254513	0.00930924297476837	0.0045885334043274	0.0065121190849487	0.000357648733841486	0.0489042568583383	0.345671463917609	0.00660210660277282	0.355742829819397	0.123456476955129	0.471026442071328	0.00533866214660744	0.00490681080992958	0.000105852314521369	0
CXCL5	0.0594718403374484	0.0179724620378562	1.17506099158184e-05	9.104979749818e-06	1.24526303015809e-05	3.67691928673484e-07	3.58887940408695e-07	2.68912002435608e-07	9.01698069436153e-08	3.38863545431043e-07	1.27325860605504e-07	3.06032251064504e-06	1.47789632924161e-07	3.56794270873476e-05	3.50991587143915e-07	1.15976229312662e-07	0.000364102467462418	0.00863839081477625
CXCL6	0.00153917048632365	0	1.96858773090796e-07	2.16422506375642e-07	2.16342890586594e-06	1.91783211759549e-07	2.90858930429948e-07	1.28835514976768e-07	2.26138526490543e-07	1.73179779765782e-07	3.19322880656426e-07	1.15439214970533e-06	1.90136968857157e-06	4.09231755204047e-07	0.0105683749748228	2.90858930429948e-07	0	0.0158855937371002
CXCL9	0.190100099924731	0	2.72181385689271e-07	5.88676385192186e-07	2.99120566583652e-06	2.65163799962205e-07	4.02148126200142e-07	1.78130892729855e-07	3.12664234016827e-07	2.39442274733029e-07	4.41503026635593e-07	0.00116561921306297	0.00011696351179632	7.39280485450148e-05	9.0491991688878e-07	4.02148126200142e-07	0.306430586145445	0.65244158988799
CXCR1	0.000580248835624587	0.00879512717403686	0.00250666593616946	0.000563856590285638	6.69869369040175e-05	1.08837131107154e-06	4.03922456019443e-05	7.5644888170099e-07	0.000549072466643413	0.0745422724241823	0.00116445420994391	0.000462742683189085	0.00404418721249928	0.00551270640297686	1.66174388716763	1.19246763903486e-05	0	0
CXCR3	0.00226985564579373	0	0.00895068547428698	0.0826732558915025	0.571501183971898	0.00942553686637447	0.161981626575166	0.0430901669051758	0.329566647840053	0.0880755088117818	1.64195178721996	0.148299688982414	4.35428463081364e-06	0.000100749608424403	3.72115347283311e-05	0.271314798133557	0.000933312379670563	0
CXCR4	0.419196909007955	0.573371394943084	1.42768564841018	0.623951048192848	0.149962162912172	0.925740876771372	1.53480134635398	0.647869353918349	1.4781340116405	0.353931990931159	0.421655794116283	2.76145885185574	0.208783688949692	0.20391544958168	0.486623884024969	1.72512667827444	0.41159932874337	0.025499800863448
CYBB	1.51798266313223	0.0321563544427299	0.347384821213815	0.271303273250418	0.487469834266462	0.000233238102376121	0.000257828843008693	0.000101435799227354	4.32586755948473e-05	0.00251843831262855	0.958147953621081	1.56854445217523	2.91619832540548	2.37749835164354	0.0549970687429978	0.000233486609866774	0.0036924862034064	0.00487809647958682
CYP11A1	0.00112847656305876	0	2.15346988760015e-06	7.93018469191748e-06	0.00145297743842124	2.8002887217856e-06	4.95267613744571e-05	8.57155872969638e-05	1.03850166058469e-05	2.41978991327049e-05	5.77418304549563e-07	8.88463327727759e-05	4.17903185511736e-06	7.39996788742508e-07	1.86723495249525e-05	0.000169487790055627	0	0.0030112160662123
CYP1B1	0.0736323361315564	0.00228710006332686	0.0094274180337257	0.00495772272437838	0.0111130412740279	3.52377280942928e-06	1.50653293949711e-06	1.70512851739528e-05	5.93553812499629e-07	5.0967417110617e-06	1.20254786029186e-07	0.0082745812782632	0.310457353182862	0.0282865432891862	0.00413710451885884	4.25726982691054e-06	0.0678302443527133	0.280417898788388
CYP24A1	0	0.041453925181053	3.29904711940238e-05	0.000103626179784222	1.14392642042092e-05	3.52911057211261e-05	0.00170247764551831	9.24403247410957e-05	0.00245019933733109	0.00165955846037372	1.68843948991054e-06	0.000713962168536155	4.3838740960768e-05	5.58024520683973e-05	4.82124155914363e-06	0.000119372550361722	0.00346505371813978	0.00849490366933638
CYP4F3	0.00881373471936949	0.0267756836656697	0.012415039527588	0.00760918242931228	0.00696435040682752	0.00290240376108904	0.00729484764892556	0.00677700745850216	0.00599624126284361	0.00527963351402057	0.0118304219283287	0.0274433516584156	0.014006283356192	0.0107729148202045	0.443486037850891	0.00908852089953805	0	0.000594235603468723
CYYR1	0.000479508945265429	0.00126572939765123	4.7632740355809e-06	1.81782410093482e-07	8.25826509159276e-07	7.32077027598692e-08	1.11026997246587e-07	4.91792373211429e-08	8.63218520431843e-08	6.61063798274915e-08	0.0902154224401326	0.00142074626137694	0.000329335995912999	4.46661801272558e-07	0.00018980191735756	1.11026997246587e-07	0.365534169141768	0.00132268023258876
DACH1	0.000280554790949204	0.104662820500555	1.09542971480074e-05	3.67687120115779e-07	1.85848074028617e-06	3.75821371080082e-05	6.25082714087987e-07	1.1067538323074e-07	1.94262956818148e-07	4.79653183983348e-05	0.020832064977802	0.00310209007607959	0.000634532948537395	1.5025807613888e-05	0.000677002209617137	2.49860635068075e-07	0.107417008434184	0.00982516685450672
DCHS1	0.0147621965127539	0.0307232633842483	0.0019947290505959	2.70538789168713e-05	4.39304783648497e-05	0.030166647493179	0.0135091280051696	0.0226357201369308	0.00356889125469001	3.69810628307273e-05	0.0158910591110076	0.00585334950893479	0.00297760512107332	0.00378892659231166	5.65099749612705e-07	0.0295942879782749	0.878784683985243	0.394715592275335
DEFA4	0	0	1.64828015260846e-05	2.99283505371214e-06	8.82134316384726e-06	9.23326898287591e-08	1.40032003640568e-07	6.20269602022973e-08	1.08872816516195e-07	6.38445167443246e-07	1.53735773972967e-07	5.55774049884683e-07	1.78444139271691e-07	1.97021774610324e-07	7.64214360895429e-05	1.40032003640568e-07	0	0
DKK2	0.00147592470451646	0.00259436143712336	9.15319244738923e-08	1.00628324544566e-07	1.00591306197476e-06	8.91719793765001e-08	2.0315852025338e-07	5.99036682046652e-08	1.934097617709e-06	8.32662021495892e-06	1.48473127898389e-07	5.36748926151987e-07	1.06908927493582e-06	4.38645720047075e-07	6.71718453411908e-08	1.35238461739229e-07	0.0790011039635403	0.00247819365524756
DLL4	0.000586956199164007	0	1.0379598383947e-06	1.56536174512049e-07	1.56478589230106e-06	1.38714825954224e-07	2.73110733196996e-07	9.31854038357204e-08	1.63563672001746e-07	8.53695941343974e-07	2.30962957638819e-07	8.34959977258403e-07	2.68083251636346e-07	8.26008586341108e-07	6.88228447781208e-07	2.10375274987087e-07	0.87484877695651	0.006626348481729
DNAH8	0.000676074776129604	0.00697554097698145	2.58959364321552e-06	0.00368478914562595	0.00827911926690948	1.39584716303331e-07	1.47356648315915e-06	2.75472738515952e-07	1.64589391197658e-07	4.90156039704296e-07	6.63314536136897e-07	2.87762676990825e-06	2.6976442040653e-07	1.98493800503027e-06	1.05146964787374e-07	0.00190492390831331	0.000146329729995955	0
DNASE1L3	0.00214518101015332	0.00390327181325172	0.000409795834449254	0.000341594369311447	0.000246462100773922	0.000106984437156168	0.000130230010256923	5.9836442036553e-05	9.99069103934151e-05	0.00027565398799299	0.138505928536249	0.0490238646923305	0.000291605003495798	0.000199183310602679	5.96994117682552e-05	0.000194793677871375	0.036757996174708	0
DNTT	0	0.000885528332900589	9.65167991781012e-08	2.16929270710704e-07	9.37044014253586e-06	9.05182560801722e-05	7.6414289350315e-07	6.31660521438113e-08	2.3191621832749e-07	8.81969308513556e-07	1.56559049217858e-07	5.65980542988029e-07	8.84524830033383e-07	2.00639974100182e-07	7.08300578675956e-08	9.26773166169636e-07	0	0
DPEP1	0.00316207325962661	0.00811263668314542	1.38916895523764e-06	3.10942231868659e-06	0.342704826357531	1.3533523537163e-06	2.98834851276566e-06	9.09150732414816e-07	1.59578674423088e-06	9.27994475088783e-06	2.25335871772585e-06	8.14617358100186e-06	2.61551782297371e-06	2.88781668655767e-06	1.01945897838761e-06	2.05249778896341e-06	0.051660323428455	0.0185735748035112
DPEP2	0.0224634648567482	0.00324339543885143	0.0356374712916955	0.0283562934282577	0.0300493481475877	0.0379489672634286	0.041758535311257	0.021857507246424	0.0192788757314879	0.0243506434534991	0.00496755810215658	0.114361770912649	0.109328057342955	0.169876208315962	0.138852518366871	0.0529309627381902	0.00608017050180383	0
DPT	0	0	5.36233527773741e-08	5.89524166291127e-08	5.89307296833102e-07	5.22407950608171e-08	7.92285291126e-08	3.50941548673956e-08	6.15990122876822e-08	4.71733125147811e-08	8.69819678873508e-08	3.14450692317021e-07	1.00961682441886e-07	1.11472699095251e-07	3.93521668001778e-08	7.92285291126e-08	0	0.279768585575307
DSC1	0.00228003416401951	0.0248145257069667	4.57914662348138e-08	1.35439064998413e-07	5.03236813574412e-07	0.00539715506289524	0.000162163823315731	0.00832962537753173	7.55423249869439e-05	1.70144847753949e-07	7.42779337593357e-08	4.30858663655879e-06	1.68012691616864e-06	1.93161819349684e-07	1.47444782635707e-07	0.000783835906923673	0	0
DSG3	0.00441278812864529	0.00485161681089887	0.000406177065174246	6.43417141871567e-05	6.93226805523184e-05	0.000511975014140931	0.000230623207829153	0.000114721889161864	5.31649035135537e-05	8.54057636046553e-05	0.000155487073861302	0.000463267396188615	0.000552436897757976	0.000143796107838551	0.000414115362921329	0.000455698526776632	0.00293950935171247	0.00219636057534665
DTHD1	0.000737003680195097	0.00288205903303876	0.000371999928561571	5.65732407572716e-06	5.89214541467971e-06	0.000587973356778605	0.00189936232509268	2.06999445476072e-05	0.0215918152420967	0.0608937048084486	8.64113995374559e-07	3.05908915127814e-06	1.82497273194955e-06	0.00102235568883227	2.8328838919115e-05	0.00157720886750333	0.000106147904949424	0
DYTN	0	0	9.13219976400742e-08	1.99669009119646e-07	1.00360601833495e-06	8.89674650346091e-08	1.34928294742888e-07	5.97662802116499e-08	1.04904758158654e-07	8.03374073239045e-08	1.48132607431613e-07	5.35517902077382e-07	1.71940433563978e-07	1.89840974807613e-07	6.70177879137386e-08	1.34928294742888e-07	0	0
EBF1	0.000410513596774717	0.000411415618489402	0.0860185900106535	0.104160585142321	0.0331150718479086	3.87215596744128e-06	8.60647381384375e-05	0.000100667089217839	0.000121916733481897	9.97346686536896e-06	2.50693668957546e-06	7.31124547471182e-05	5.04440678929509e-05	3.91575745157022e-06	2.06786633133959e-05	6.16546109388782e-06	0.046048248934999	0.0649679745443558
ECSCR	4.41554993984436e-05	0	8.93183541342448e-09	9.81947706143874e-09	9.81586475037472e-08	8.70154809765153e-09	6.73630089391989e-08	5.29016419128907e-08	9.69677128343442e-08	4.67427813431158e-08	1.44882514961541e-08	5.23768411325091e-08	1.68167987253093e-08	1.85675783001223e-08	6.55473891160945e-09	8.09766287429485e-07	0.107947785978387	5.02696098077118e-05
EDAR	0.00282544147071557	0	2.9253824318454e-06	1.27172043091616e-06	8.1577656609453e-06	0.145363090185696	0.0405645971925856	0.05879061224825	3.16786087880446e-05	2.12929217921192e-05	9.06960854739667e-06	4.35293279691184e-06	5.62567877928045e-06	3.12015818803369e-06	5.44751026724857e-07	0.0897335885058426	0	0
EGF	0.0109663984397888	0.0156369328034932	0.000211667078011796	5.53343858483668e-06	2.4612216791411e-05	2.18181885800855e-06	4.74124861959524e-06	1.4656953211837e-06	2.57266158540473e-06	1.97017719044398e-06	3.63277200552521e-06	0.0001247690819032	0.000372593511021568	4.65561898045369e-06	1.82321096978359e-05	3.30895229884823e-06	0	0.0072140000432742
EGR2	0.0804184708458261	0.146091399511407	0.00105661275288253	0.0029470146080767	0.00263986094973073	7.36013052191005e-05	0.00022580751795764	2.72782387993332e-07	0.00253050121183034	0.000845304554290746	1.14476960477452e-05	0.0334743862862886	0.042580864402866	0.0162464389482156	0.00688521115718279	0.00172142514875332	0.0497315987082818	0.18279167938822
ELANE	0.00223683142887217	0	7.5309749665724e-06	7.26108697374197e-06	5.27453016993336e-06	7.97964221422242e-08	1.21019466633624e-07	5.36053862362387e-08	9.40908495425771e-08	4.77949852346896e-07	1.32862637718666e-07	4.80315051825538e-07	0.00201841106864884	1.15785131860868e-06	5.21077081392469e-05	1.21019466633624e-07	0	0.000464660285041732
EMCN	0.0036513914830972	0.00447567122099241	0.000698106813298077	0.000160492506294099	0.000179137893012075	0.000346188116776623	0.000561343332645793	5.31191942840538e-05	0.000252371752015976	0.000814891849693494	0.000213591199648234	0.000237077029350196	7.70960055416117e-05	5.87730578440845e-05	0.000736331723644942	0.000884177603968166	0.340245106939782	0.000411544206470465
ENG	0.334719815626082	0.0382312088722165	0.0220623053450122	0.008433506703083	0.0123123063136766	0.0209324555823699	0.0185168619491831	0.0190556120217252	0.0209112399078709	0.0287486389702607	0.00831579552594659	0.21003620692621	0.162896275065533	0.226066540966845	3.53804151311562e-06	0.0240245758862391	4.88166495010682	0.715156891103915
F13A1	0.520628049277799	0.010796737137762	0.029818779437968	0.0219902423045623	0.0265711080500318	1.83124058359473e-06	5.12710399462207e-06	1.30412518799337e-07	6.20313694069224e-07	0.000748355276813579	0.0511113365091731	1.84398011114733	0.649587135846875	0.0400764702065837	0.00493961506370576	3.72114904619301e-06	0.00111189590136293	0.100957163179217
FAM124B	0.000327116542861035	0.0158607308760164	3.17661329653733e-05	8.42313745582506e-05	1.84246638798272e-05	0.000378517748766849	0.000777741004776586	1.10844679897151e-05	9.90266184785499e-06	0.000414769937989828	0.000221501694933802	0.0251744406727605	0.00218702453762361	0.000739807345812884	3.14553295341843e-06	0.00259876795505727	0.0386776317183553	0
FAM153A	0.000151665697802687	0.000609179514119918	0.000548176235101162	0.000350015733401835	2.52967568952058e-05	0.0203269687372628	0.0145016701783504	0.013988469923394	0.00166847939854891	2.58231980976791e-05	0.00207480075235936	0.00282580649425028	0.000400880227560482	0.000131035206101351	1.73884118204451e-05	0.0239015734746775	0	2.8347297942531e-05
FAM153C	0.000346370746973279	0.00144501081712319	0.000702405347381482	0.000694352815849062	0.00180135896744063	0.003297853087964	0.00274596604784003	0.00359125016797767	0.00148030642672169	0.000867383000611743	0.00406208538357791	0.00435165833490175	0.00168946667018976	0.000815331852693686	5.8528263426233e-05	0.00407505498552772	0	0
FAM177B	0.00165182667309348	0.0268052039286947	0.115397923218522	0.0335294000104177	2.79872354483684e-05	2.23537626056913e-05	1.14819777454223e-06	2.28290149493914e-06	4.82577192828835e-06	1.6103984244473e-05	0.0712813818835877	1.49085708907203e-06	2.03708023248894e-05	3.94838940071781e-05	0.000154900621705739	3.29856273526482e-06	0	0
FAM198B	0.280622985424112	0.00749171662048645	0.0111785742717854	0.00872759556154183	0.00199617443214978	2.55125418163017e-07	1.54171886339032e-06	9.12668100665884e-07	6.10902571283286e-07	9.23378447060316e-05	0.00474449480157681	0.26020180169638	0.492569449445522	0.22329127128443	0.000669605312249903	3.86923889591674e-07	1.13720256190027	0.41556281972167
FASLG	0	0.0387916348906087	0.00665228198601652	0.00339410763394787	0.000385805938703319	0.00342805301122117	0.0241813904212095	0.00187800183977151	0.0568883566922008	0.324552165362625	0.00390819859171526	0.0122805048193674	0.00208175603973781	0.0108452201401518	0.00119507386177304	0.0144402370153665	0	0
FAT4	0.00176740651160063	0	1.7372364173173e-07	1.4743963725694e-06	1.90917957200403e-06	1.69244567802471e-07	2.56676762895304e-07	1.13694576547137e-07	4.13469771289146e-07	0.0034331702567504	2.81795587999095e-07	1.01872629339631e-06	3.27085686379676e-07	3.61471734500349e-06	1.27489263025827e-07	2.56676762895304e-07	0.128820127892718	0.150365055559529
FBLN5	0.00585825095308176	0.00191665794484537	0.0003244905269006	0.000664178305352399	0.000314596494675045	0.013049205324011	0.00925116644399627	0.00641613019378901	0.00195066841908217	0.00106085651397478	0.000128606977775597	0.000186529272855239	1.05183303442538e-05	3.58431493575477e-06	3.51234395096025e-05	0.0130707484003003	0.119887694177966	0.661376173388845
FCAR	0.00189707428210244	0.00346036345579005	0.00308486776479265	0.00232988830493984	0.00524417397107872	0.000327397348705716	0.000525272410674958	0.000306838888338635	0.000344060323979226	0.000448167361765281	0.000278454223938717	0.00561207339237593	0.0990791569414215	0.029989764005407	0.0812426624378937	0.000628572286354825	0	0
FCER1A	0	0.085573915704764	0.00393115738020521	0.0031846123472581	0.0051116417951729	1.00764479898555e-05	4.45472251301885e-06	1.05227273662148e-05	1.62818017074492e-06	0.00229188982078988	0.193689810060769	2.86797421694623	0.00204628830155802	0.00487688769127338	0.000980994584318425	2.81990041119574e-06	8.2513536193185e-05	0
FCER2	0.00142840673009539	0.00115959935868503	0.298505287253789	0.0785335937620572	0.0862065171460259	2.02028187057941e-06	2.35963252203321e-06	2.9493025943855e-05	2.81000828836223e-07	3.20523320050205e-05	8.83910977135369e-07	0.00761235236756507	0.00520007740614816	0.00254079053707721	0.000422950104648126	5.32137897418125e-07	0	0
FCGBP	1.382183885897	0.430213535799175	0.431196248348326	0.0805280635536777	0.00273617046057103	0.429703812153739	0.477294287487172	2.08474623553048	0.809647870335953	0.611883483234656	2.47279726840885e-05	1.58944500530755	0.012903003641056	0.0390832284584707	0.000246047614048886	0.40865312752009	0.0039388407763931	0.0348207965383568
FCGR3B	0.0113520306983634	0.00836236021532667	0.00310237042385204	0.00204458679763396	0.00234911329277103	0.000169751731260912	8.57174079963663e-05	9.64419051548893e-06	0.00231053282273251	0.0268037091808641	9.71105576843563e-06	0.00189683647540371	0.00475479420594427	0.230618747822045	1.21236084638683	0.000272633421085881	0	0.00010206535704764
FCN1	0.0100098684230032	0.00285984740572575	0.0443740388648169	0.0345449090226343	0.0446260151841301	0.000208973862521363	0.000226464890068883	4.25128593782794e-05	0.000125510074974684	0.00145311309791766	0.000782444664803181	1.48472743017492	1.72378781203748	0.77618023204658	0.0520537074350003	0.000247531273109747	0	0
FCRL1	0.000218440039018989	0.00164677091649341	0.436467945233584	0.181205265914939	0.0827940511821305	0.000265879044469629	0.000484026668420306	0.000212727542588452	0.000490423671306893	0.000262619694938859	0.000329611383100353	0.00160819123833283	0.000453501701153949	0.00421571862736525	0.000819119602539329	0.00444064204410199	0	0
FCRL3	0.000766552263770733	0.00239101563344967	0.118049092039066	0.101658906089054	0.00691367294251363	0.000762779980244793	0.0085528546380374	0.000473192469671065	0.0526232479658782	0.0806403283850655	0.00203032961031302	0.00108511216621746	0.000793225538423123	0.00338111830087673	0.000379212364541638	0.100209620471915	0	0
FCRL5	0.00461380230832087	0.038875376750635	0.186515641018638	0.183860522757164	0.882329579845628	0.00276366820214903	0.00382212024482633	0.00190691529521392	0.00263005851436207	0.00300407087098817	0.0321547452083817	0.00971482615221989	0.00379663593807208	0.00697534328293299	0.0025841660609002	0.00332711149015916	0.0212116216693516	0.000258356207440688
FCRL6	3.79734786639587e-05	0.0003630373120113	0.00169634989883033	0.000947024082143647	0.000238340707272188	0.00213391920342428	0.00505031785012148	0.000504993892862616	0.0834809618255209	0.168385655242308	0.000102163838894778	0.0197242696882208	0.000225381111473635	0.00404156778126001	0.000217056962605417	0.00313008167300157	8.86216960627737e-05	0.000124885846997863
FGF2	0.00259088199049179	0.00645390417179618	0.000233926436667413	0.000472730497716013	0.000256098685669846	9.31551674579025e-05	0.000546858342396584	0.000340361840297736	0.000272237566831402	0.000408049726117708	0.000584453821404843	0.00251831333998225	0.000826221688093105	0.000131084103847438	0.000210597103297086	7.46665944637049e-05	0.042127072923532	0.109826337063306
FIBCD1	0.00182188081407642	0	2.16343861619509e-06	1.43177717839125e-06	3.84600650705279e-06	3.409400134993e-07	5.17070533741549e-07	2.29035596037677e-07	6.89631743659952e-07	3.07868013625607e-07	5.67671936676786e-07	2.05220504700628e-06	3.40569441422689e-06	0.0204142401232702	2.5682473370591e-07	5.17070533741549e-07	0	0.0285489862753847
FIBIN	0	0.00184469940719484	9.75829702475305e-08	1.07280720432051e-07	1.07241254854511e-06	9.50670125251479e-08	1.44178884734201e-07	6.38638147917574e-08	1.12096955375055e-07	8.58452840634327e-08	1.58288475912018e-07	5.72232636778253e-07	1.83728550036211e-07	2.02856339930569e-07	7.16124808155954e-08	1.44178884734201e-07	0	0.16784283623363
FLI1	0.0347961897917639	0.0705490463234373	0.05498523658489	0.0712271331905508	0.310633074586729	0.0454077869539032	0.0875586753690608	0.0280760240053063	0.0576577947053376	0.067188768591435	0.0443592805393278	0.362183720515042	0.125979636961248	0.17284488829817	0.0575008470232209	0.0960229610431827	0.391434410133123	0.0228065100246838
FLT3	0.000998769900621833	0.000548145518892907	8.4112872932013e-05	0.000911416120534137	0.00439696588174891	9.2253908301218e-08	2.35342155779381e-07	2.52970643326248e-07	3.09509027080533e-07	0.00110808619411818	0.174090116709542	0.653828394425829	0.0180466882725806	0.00665894447770849	5.99898281916742e-06	1.39912523365793e-07	0.00014970224587349	0
FLT4	0.00390140690365579	0.00442833154145129	0.000630454889660977	0.000525326335811837	0.00203852165705059	0.0024574734850358	0.00519133022471455	0.00853906605361317	0.00542005064926902	0.000679661523386878	0.00183367288950636	0.00252414125513498	0.00141502943431089	0.00100423867350707	0.000767606646853345	0.0151873516708598	0.458309903228773	0.000665584509271345
FOLR2	0.415146161371525	0.0778933124337302	0.00678836648028526	0.00693576518843903	0.00243525132124134	3.30867161474888e-07	5.01794019497574e-07	2.22268887596706e-07	3.90137445679284e-07	2.98772252431514e-07	5.69900844293846e-05	0.190032189529875	0.199953922770253	0.0637894721165584	1.50844624057179e-05	5.01794019497574e-07	0	0
FOXP3	0.0225967334166938	0.0494177255488854	0.000399163366797388	8.3933851283025e-06	0.000285600586377086	0.00969736780847181	0.0413980673332779	0.000418206412141286	0.00245121917187895	6.25517517302636e-06	6.458093658198e-05	0.000393307155690701	9.16751228959615e-05	0.000668154072109838	9.0199926000029e-07	1.65867174189897	0	0
FPR1	0.113052215205655	0.0253985376671493	0.0278902545480026	0.0219614052046161	0.0319658174456599	0.00188034361897788	0.00285194010283407	0.00152832267711454	0.0019221706022539	0.00240140166922023	0.0025192954791026	0.698838283500511	1.07085665335974	0.397638392589083	1.67869423552821	0.00360528947634317	0.000141511890071905	0.00109563043243322
FPR2	0.00737834501552255	0.0101274893534317	0.00890547569986218	0.00514620961575474	0.000893555258873255	7.34930257573873e-05	0.000180331528263572	6.52138407994735e-06	1.63235328478893e-05	0.00152640482068049	0.000139948915721264	0.0425077104158624	0.2201486083186	0.161809682048008	0.56439835003481	6.84830321291886e-05	0	9.5276529038412e-05
FPR3	0.730076783610067	0.000421022488477495	0.00075073280159411	0.000124783233764571	0.000339991081995896	5.47827549580035e-06	6.69824151114655e-05	3.12584184769547e-06	0.000109881721237417	7.42862795499782e-05	7.33063910578299e-05	0.288484539009826	0.021961917768556	0.0107548060363383	9.07271332123487e-05	4.96165820821458e-05	0.0014132234414538	0.0105556324060609
FSD1	0.00734128732320316	0.00655015248768894	0.00524665153031484	0.00171866904580168	0.00248321267518394	0.00304229031246297	0.00546907037879866	0.00463201662652058	0.00250738124635484	0.0172799447828259	0.0080114229655379	0.00236923990315179	0.0025648352755988	0.00186983592225732	0.00127646819587998	0.00177133270072451	0	0.00170542674035442
GALR1	0.00185075121882252	0.00373374326558057	0.000127493757749665	0.000137628225883177	0.000197987249101365	0.000127836446522006	0.000224939099943879	0.000114317773215476	0.000153604575695496	0.000109856484398281	0.000111189412980426	0.000597974880246039	0.000228878889558159	0.000197863752164464	0.000139966353170485	0.000255305853733393	9.3777870707038e-05	0
GFI1	0.00432755951011038	0.0624445338627465	0.000570804540286622	6.8374791101715e-05	0.260160122408145	0.0100807652917943	0.0695883374061394	0.0218427020222017	0.0942001223501263	0.129656537754438	0.0679466333481314	0.000535704413121476	0.000112851983120155	0.000203333609840908	4.07102702888731e-05	0.0325882212283788	0.0100256542185592	0.00412322067421598
GIMAP5	0.0570255682805278	0.00564670484455297	0.00292529967367581	0.00230671444624384	0.000794422042087408	0.392793491154844	0.489981981138316	0.166703335108023	0.263252564821601	0.128892284413254	4.82176872718056e-05	0.0358892556787415	0.0777348073270074	0.0794803192302668	0.000550398407355225	0.452156037442903	0.373540705281238	0.00161729994862204
GIMAP6	0.0400691170881113	0.0361756192409092	0.0059384317262348	0.0068610616609808	0.00712138793688337	0.231677469897206	0.380432094004649	0.1525235050432	0.290911347608196	0.304399856575801	7.1254497320742e-05	0.26272376167382	0.311014565050489	0.317442581223074	0.00754680014430217	0.392266674575979	0.357096345644188	0.000101490908748465
GIMAP7	0.00375007931080631	0.000802373321173607	0.0043739558413255	0.00312590445288013	0.00734395993609238	0.154568698101865	0.194886832425408	0.0585179621800398	0.114712526452886	0.0805286460409153	1.11718612022718e-06	0.114094021452942	0.113939756808446	0.0941301736059706	3.58085756897484e-05	0.232555479186326	0.240177787851244	0
GJA4	0	0.00146004180663817	2.21555492436947e-07	2.4357357420072e-07	2.43483970292947e-06	2.15843181664698e-07	8.39273218379341e-07	1.44998444904867e-07	2.54508507845214e-07	1.94905874824452e-07	3.5938321142329e-07	6.78222261701293e-06	4.17143168267407e-07	1.16103015348386e-06	1.15528187993297e-06	3.27348344954731e-07	0.34552773518957	0.0111991841280707
GLIS3	0.00237490502680915	0.00142974605670713	2.75624201848233e-07	4.75409206000489e-07	8.6642287319322e-07	0.000367507577679928	1.46764307191951e-05	0.00349651571699487	1.85196747623697e-07	5.3680857964381e-07	1.27884326119761e-07	4.623178327827e-07	0.000677415268819633	8.75473024698289e-05	2.04851158934038e-05	7.32303577256933e-05	0.0392421806837842	0.13168447678273
GNA14	0	0.0154400000612106	5.50606935155366e-06	8.50659741440381e-07	1.61719100768373e-06	1.4336042411253e-07	3.64657674479639e-06	7.51314952170388e-07	3.60103230127218e-07	8.01441931060521e-07	2.70092363515728e-05	2.00957945989093e-05	2.77061434404535e-07	1.63439864287524e-06	1.07991145916765e-07	1.42018391151163e-06	0.162824501390664	0.0080285801591903
GNLY	0.00208851379489365	0.00575426144208753	0.0207198292690319	0.0176136189025224	0.0242417191999943	0.0319972087883496	0.081239656114613	0.00231490224775946	0.310873517378297	3.17766478346095	0.00135103811439611	0.0104642690707021	0.00513310333011343	0.0775127619335558	0.00435412799271337	0.046417897095434	0.00209095319241711	0
GPA33	0.00560112645494485	0	0.0237523452584837	0.000371149106817251	7.5030122066474e-06	0.384822660733048	0.255845134467548	0.0437235434795605	0.0920697612899987	0.0526835006412279	1.22325022968089e-05	0.114423995392309	0.00199173012129562	0.0840354849314857	2.83143897176187e-06	0.76921201641992	0	0
GPBAR1	0.00270619623312372	0	0.00714180440650829	0.00476928839738181	0.00459650852304941	4.39247381650373e-05	0.000317711821216343	6.83464281540555e-07	0.000835215146569258	0.00130801180343549	0.000234310700731184	0.271021857338842	0.186570987227767	0.418007885059286	0.00154053463920471	0.000914851837959925	0.000916692801088793	0.000376320235498108
GPR1	0.00159001250682564	0.0262530107113497	0.000316404815726071	0.000161905468789392	0.000103958319987944	0.000170663771410517	0.000214545250035792	0.00016072470129867	0.000194335084140097	0.000126107707724992	0.000167932835265228	0.000899635280807165	0.000222829502500083	0.000157316552702554	0.000173059444613767	0.000194708056189871	0.00378157187726348	0.00845888764633953
GPR171	0.0013808334249878	0.00260273023339308	0.000847630969476921	1.66490757145983e-05	7.14484959605031e-07	0.0489840347460816	0.126180361937361	0.0246496636868492	0.113846253156004	0.0194999648780686	0.00942722470986828	0.0300274568437797	7.34914612100796e-07	9.42635704963646e-05	2.43454371625345e-07	0.0643794026210029	0	0
GPR183	0.1849267064328	0.0358732474627454	0.0436835833399232	0.143590908722992	0.105811814288257	0.0963390714953021	0.194211787402932	0.0136318724914632	0.0501819060656437	0.0102233744855646	0.323110366397778	1.5227526841779	0.12604439119101	0.0311289732341267	0.000664384186317614	0.149372243521315	0.00106308269137781	0.00210824496357825
GPR25	0	0.000661010316409514	3.02228013864981e-06	0.00048873554246872	0.0451287952127551	0.000248772044130301	0.00107671987914162	3.00206009559058e-08	0.000317471419953307	0.00322407480129065	4.17598913815255e-07	1.46188287345805e-06	4.91287980009617e-07	6.93608720196677e-07	3.36630330812139e-08	0.00849250317977567	0	0
GPR65	0.0455222822580161	1.223648559835	0.0185644262982205	0.0213913985450896	0.0294108512072	0.0154161178282961	0.0454705758117519	0.0121431360932931	0.0492046248635993	0.0799669307940385	0.0284551233198875	0.195851566119304	0.0659341120862231	0.124547678352166	0.0645193315941059	0.0341049825491891	9.61340825273528e-05	0.003422394251153
GPR68	0.00547435495832542	0.00217949633647006	0.00354110763560767	0.00584947202154915	0.0208901305559066	0.00683886479887679	0.0497238296763147	0.00256260754382863	0.0769350579696756	0.109572292640867	3.09103821235902e-06	0.00403570923684418	2.90977083199998e-05	0.00309019704846404	0.0154539582682138	0.047447392206466	0.0686991836894137	0.126910021364916
GRAP2	0.000672783740157141	0.280909936170488	0.0388689983209164	0.0263082558090209	0.0103902048491501	0.11131868288472	0.187279685956539	0.157059881552242	0.211890185667144	0.0901276258873186	6.33773444779914e-05	0.0180432056894429	0.00103270920937545	0.00232931527893729	0.000261711405715169	0.158938999146933	0	5.1514386946212e-05
GUCY2D	0	0.000611163738662278	3.26813483782418e-05	3.71063674545866e-07	2.31610578771654e-06	2.05317681361647e-07	3.99355065600717e-07	1.37927657845403e-07	2.42097509472259e-07	7.57913088112692e-07	0.0328677884873823	0.013303910517488	0.0014587166043567	2.47645081195069e-06	1.41104035463224e-06	3.11385343124185e-07	0	0.000331045604082335
GYPE	0.00104324783996262	0.0312147693514073	0.000358237373359264	0.00236515136993393	0.00202723951020306	5.97221163243996e-05	4.1418957808776e-05	0.00078057443484765	6.70699339435848e-05	0.000188857249040364	1.85413179291249e-06	0.000244718517606971	2.13367173082007e-06	7.53241663201291e-05	9.9169023884993e-07	1.40068719498148e-05	0.00275369275037958	0.00319427164073785
GZMB	0.0135916626171494	0.00733830770669731	0.0302939900551114	0.0296567885563533	0.0425860059281012	0.0370294250162615	0.0501117308073213	0.0018894782539433	0.369584027988075	3.11209756814186	7.14761840314358	0.00710664174894284	2.06782846483342e-05	0.0715358983978431	0.00306940233125258	0.0358404125816426	0	0
GZMH	0	0.000950900953504878	0.00562339483549942	0.00282870181481529	0.0145423092362333	0.0224949612107634	0.0348351676948169	0.00102593428597819	0.245954182337603	0.551700890720433	0.00962992009446842	0.000111026512836012	0.000431145468181453	0.0142138193837245	3.70356484552101e-05	0.0240183792136867	0	0
GZMK	0.00459301962338258	0.0226171322111938	0.000342291381683341	7.78295553731767e-05	5.16931509292795e-05	0.00509412929265563	0.101866990508388	0.00615485017348243	0.376687198392522	0.0479176688987661	1.50143904567077e-06	3.76171417998314e-05	2.51287545964793e-07	0.000409828602667654	1.16935932956308e-06	0.0335323822224485	0	0
GZMM	0.000298363339195498	0.000733990216041019	0.00159112868222942	0.000709741266630779	0.001989464039201	0.0482412097545975	0.0775054937237459	0.044931036281875	0.153945221837831	0.130390756313995	8.52986982258026e-06	2.57752438581738e-05	6.90508650556323e-06	0.00358792928184393	0.000389158689741955	0.0560835769274434	0	0
HAL	0.00186684853964434	0	0.00732526843422569	0.00744486991618178	0.00580672008625534	0.000761210880357114	0.000180587699480909	0.000452039141433569	0.00144974890526542	0.00162188140081506	0.00423594973864225	0.0185910794713961	0.0772545989172073	0.0675705765158993	0.15744134120297	0.00188206754753782	0.000225466550503837	0
HAVCR1	0	0	5.72403037508232e-05	0.000351276863529044	0.000120136904061214	0.0359134411166601	0.00943441841791997	0.0314381945208129	0.00254070713632204	0.0131436327949878	0.000749437241741886	0.0456580833748615	0.00100660218175376	0.00465956869619764	4.81389216267051e-05	0.082285761924717	0	0
HCK	0.402637795437486	0.0226466876654345	0.0900602542052385	0.149052513352735	0.067800047346515	4.30473442353993e-05	0.000251536549491161	0.000332953264575488	0.000244641209837726	0.006675383377844	0.107038468465339	2.40344994956451	1.36919722352092	2.73447172306813	0.784195686560309	3.85328979854525e-05	0.000921561698468305	0.00997047646465147
HDC	0.00186871985286775	2.92268549956118	0.0100653204512599	0.00830679138815952	0.0231124927395758	4.78109614727697e-05	1.10210902410728e-05	3.2402950727175e-05	5.51485057466912e-05	0.00602512063756371	0.00563657520843954	3.80019838611194e-05	0.000165918127955763	0.00382420251251604	0.000553586571129767	1.11873951035963e-05	0	0
HHIP	0.000897970473321979	0.00120840575970638	0.000134480763517181	0.00010321797449879	0.000456989498807963	0.000190295056205991	0.000169661911071235	9.12983098225611e-05	0.000103896960943066	0.000100446820997794	0.00197443933641388	0.000542239688464925	0.000134168336411397	0.000126505456785151	0.000131615539440557	0.000193124485177123	0.000918159653971772	0.0197935697099997
HIC1	0.0762603728461135	0.0567427259852573	0.000221386220880952	0.000170915180725335	0.00119613010973759	0.000377499591521357	0.00153553614267358	0.000687227978144266	0.000966921457439393	0.00121020025842516	1.01202598195089e-05	0.00445857149140399	0.000143451734549913	0.00151639730432116	0.000150731999472258	0.00200490628996944	0.054312632236113	0.090820864249924
HK3	0.103208780210946	0.050321672719135	0.0283082701335658	0.0179289913369785	0.0268926868006056	0.000411415108906523	0.000247668179982312	1.71544747013685e-05	8.62622598906173e-06	0.00373896997776054	0.000261761088121335	0.454496016715467	0.922658445830571	1.45996213020226	0.12183388326646	7.06743537870053e-06	0.000887740046591985	0
HMGA2	0.0683884591797377	0.0853037850392075	0.00601589212776356	0.00557498812060512	0.00723920093209229	0.00623242295599688	0.00867933643041097	0.0047578311852534	0.00805274886934013	0.00559415776312736	0.00892282198205328	0.0274446443711033	0.0121790099602541	0.00908693822013542	0.00326097698483752	0.0113086467046262	0.0038125216323045	0.0682439130771192
HPGDS	0.0163072569221713	2.85837769920524	1.23648501499116e-06	3.88530598220204e-06	1.01139312953405e-05	1.73645599723659e-07	1.81304872811199e-05	8.8739424353706e-07	6.71093741144952e-06	1.5680155964404e-07	0.000155914220506437	0.00314958385554819	1.84140278106873e-05	5.85116988804036e-06	1.30804490944045e-07	0.00689997599967366	0	0
HTR1B	0	0	7.96655352590909e-08	8.75826590902168e-08	3.57888131410257e-06	7.76115383564098e-08	1.17705866057091e-07	5.21376319676184e-08	9.15145739898628e-08	7.00830327979809e-08	1.29224762547087e-07	4.67163678109236e-07	1.49993725789279e-07	1.65609417916625e-07	5.8463547491271e-08	1.17705866057091e-07	0	0.00257597761946945
HTR1F	0.00085214878415683	0	1.16792963349414e-06	2.94267781189653e-07	2.9415952830051e-06	2.60765948694603e-07	5.1755983671377e-07	1.75176518216807e-07	3.07478568408999e-07	2.35471025597203e-07	4.34180516377343e-07	1.17076301194382e-05	1.22440718579361e-05	1.17297059887592e-06	1.96430875466008e-07	1.71774365447641e-06	0.000818863846456018	0.000467996733248582
ICAM1	1.55320920898783	3.39302389391158	0.047274741900952	0.0620589415484605	0.192573560203037	0.0143367765544661	0.0446472581519184	0.00757879791989764	0.0583738714409516	0.0747829015375795	0.318157735290298	2.80952656342082	1.16701661625251	0.909297972456731	0.607873734596121	0.0566658540274484	3.05842597907585	1.9083097662946
ICAM2	0.00630850394717325	0.0144024463423832	0.0698198156493564	0.0572760327286924	0.387772384168864	0.103692741026469	0.184553856454058	0.047878597562992	0.0895211248596888	0.0742474143191362	0.030152764875888	0.311572521012765	0.0925207055095262	0.255884582741666	0.00176213489344626	0.200045368233618	0.519286170575342	0.0103781837385258
ICAM4	0.0395351533134154	0.108399555009862	0.00193014011117467	0.00170468538174786	0.0209112426997829	0.00176729388988792	0.00367119784502659	0.00101557220146094	0.00287952794910929	0.00202319567126552	0.010272991911673	0.0373199776029207	0.00574275284572455	0.0648447357855215	0.000624653350953679	0.00315000253929129	0.00216564662232191	0.000391802333784207
ICOS	0.00736279349289257	0.0168375463069151	7.07682906367081e-06	1.56090321822785e-06	5.19427889714583e-06	0.088201878672007	0.163293951540788	0.0300095619771662	0.0601084915008323	0.00200184334804412	4.0763123295069e-06	7.2148948690809e-07	1.05647609690365e-06	6.9153088113768e-05	9.02913408273166e-08	0.208765894071716	0	0
IDO2	0.000990343257125185	0.00119784474030147	0.000632771245585988	0.00059736166456816	0.0163588805629655	0.001006661123926	0.000956292304211909	0.000674375108446989	0.000778449484804163	0.000549815731097273	0.000676471861007008	0.0296216932812739	0.000742586335963665	0.00109940958285011	0.000533159983901892	0.00112027694031358	0.000815508751271675	0
IFNG	7.67446526077121e-05	0.000235333067579503	0.00087535730988621	0.00138469936075018	0.00818542587496173	0.00106912875923031	0.00493079609310628	3.58411356478052e-06	0.0342931502770521	0.0218705516059653	7.54818499764104e-07	2.22669568602152e-06	1.31352438578569e-07	4.63305749637348e-05	3.384830751425e-06	0.00347604449710057	0	0
IGSF6	0.188584446292328	0.0125728615122519	0.00770827009343871	0.00507430632143667	0.0110079413907984	0.002127068948171	0.00223647601293388	0.00123984439001702	0.00153197781020798	0.00183650238723986	0.0339620153131509	0.440804259302621	0.150349381234379	0.138809251738244	0.136986694539222	0.0024272177262525	0.0014572732167739	0.00125408141454747
IL12B	0.00225375236466051	0.00529515741293722	0.000250891813115994	0.000730701177297044	3.77218887874961e-05	0.000240188182538727	0.000364685336959277	0.000282823759037838	0.00018206340491421	0.000437060402571527	0.000297453288590824	0.002249491308719	0.000653408540297791	0.000553368998902447	0.000310258870943556	0.000843824870175246	0	0
IL13	0.000249387085144728	0.195169821473219	5.52507273859076e-08	2.79640607919623e-07	3.45948426654207e-05	5.38262114700545e-08	2.17149924287301e-06	3.6159200851675e-08	7.26265319776362e-07	4.40742967176687e-07	7.94821670894188e-06	3.23993718737563e-07	1.04025692242297e-07	1.14855699796559e-07	4.05464359706875e-08	0.000113191284621078	0	0
IL15	0.00781355660226207	0.00200951416117269	0.0251456221395118	0.0221555957941899	0.0328380730557674	0.0018580393967873	0.0105036533744397	0.00110306429791414	0.0117367747825447	0.0105721718248134	0.000716916999480534	0.0834951845717354	0.10455704404076	0.13754907111544	0.00197486698793562	0.00434791099835606	0.0571034431227385	0.0196709014071022
IL16	0.0399374859504965	0.0450962489764857	0.514965602304492	0.573843872783408	0.996790799385305	0.723274942298325	0.775388693596515	0.427651125045831	0.538676097422601	0.504288525946113	0.808787077091796	2.81729181568333	0.46833170795234	0.729476241191573	0.333012862127248	0.917923057823628	0.0456616012251887	0.193345306276116
IL18R1	0.00216987905672814	1.03650508083891	0.0027240521990088	0.000650018263638184	0.0039280792103438	0.00305201035271841	0.030466316589526	0.00131971937752825	0.0262230137751809	0.0642703911801249	0.128835157326262	0.150091634981187	3.15086791744695e-06	0.00162958667403382	0.0172489215686639	0.0308191120266042	0.0283471568624895	0.0133622903214184
IL18RAP	0.000555382682993716	0.154643195802966	0.00248508232514409	0.000423765751000072	6.69333875066627e-05	0.000233754363829964	0.0220611059804038	3.81418509318487e-05	0.0330572983996081	0.326124291006063	0.00766129192290852	0.0165716897390715	0.00014591617470851	0.00672201030956018	0.0371098088191108	0.00835987212703286	0.000586237012700575	0.000323237827710018
IL1A	0.0174001239804718	0.0487715990210209	3.8537451376972e-06	4.32337267366641e-07	3.57760153833721e-07	3.17146503662705e-08	4.80985233267369e-08	2.13051667805492e-08	6.32807643502688e-08	3.04123178842831e-07	5.2805526724967e-08	3.41624867603329e-05	0.000848582032685265	4.44945274770375e-05	3.89590763338983e-05	3.63087817694706e-07	7.03014096300393e-05	0.000151033823358496
IL1R2	0.029863787760995	0.0654071522553069	2.44413057535104e-05	5.77460060586552e-05	1.96875214328405e-05	2.29195125994011e-07	6.56559090654193e-06	1.22742306919445e-06	2.01944688165506e-06	1.45556591099406e-05	0.00357031736544927	0.931520578475226	0.025106666021688	0.00981683073918456	0.875724964001266	0.000536884511977491	0.00279540533944965	0.0154021016824222
IL1RL1	0.00157332542805613	0.81849696095502	3.92798704269927e-05	3.35989826433283e-06	2.61078544916111e-05	2.77447318495785e-05	3.14137145270696e-05	1.49962000453378e-05	4.20046859993214e-06	5.62941467750115e-06	8.32853078018956e-05	4.9240520965136e-06	7.13500865348207e-06	3.49045369971521e-06	7.04402157028062e-06	3.92531113052213e-05	0.00799864541130095	0.0021904767078658
IL1RN	0.315071602104922	0.0755622503249202	0.0172350491066529	0.0130534629035776	0.00212244066161002	4.23169020535698e-06	4.47755277641571e-06	4.6372165760894e-07	1.88521814816904e-06	6.48288245052425e-06	1.87853057374268e-05	0.943451192349137	0.680227960334349	0.130879229878887	0.679835327337684	0.000165380822687828	0.0009034449633839	0.0141980217636948
IL21R	0.0328199417030765	0.0071745522003002	0.136248068077215	0.00900097079650673	0.0227693326031383	0.084614154189879	0.103531492297521	0.0425043395339298	0.11912967950751	0.0985243563572089	0.00628051764393765	0.0721522716496142	0.00210427119274324	0.259170227068304	0.000590449880239623	0.148253508491698	0.0045458647460593	0.0117893097879983
IL22RA2	0.00247624019582189	0	3.04528393683685e-07	7.3431373789789e-07	3.34669123051143e-06	2.96676813004907e-07	4.49940845824199e-07	1.99300604231591e-07	3.49822368294443e-07	2.67898449850868e-07	4.93972823186792e-07	1.78577353455657e-06	5.7336398015386e-07	6.33056312908973e-07	1.25346725883333e-06	4.49940845824199e-07	0	0
IL23R	0.00377305532414697	0.00643298166094595	9.84746738925469e-05	9.13090426728862e-05	0.000584762514824664	0.000390794929555955	0.00118395862285236	0.000199199794394434	0.00152029093346923	0.000524965846891317	3.21985698832969e-05	0.000873623975994426	0.000236223445038761	0.000108769039322913	1.96645864353145e-05	0.00127980188872822	0	0
IL26	0	0	0.000109871976366326	0.000504987299273512	0.0106037462902691	7.7652581312514e-07	0.000521385700589082	4.28682547679777e-07	0.00197206785429073	8.18768359306569e-08	1.50971130369672e-07	3.70480163312297e-06	1.75235163016954e-07	1.9347871514661e-07	6.83019854415443e-08	6.15612926977125e-05	0	0
IL2RA	0.0736994580712136	0.136096636042799	0.00991119118323727	0.0409800710096932	0.00298880882118005	0.00345389555560226	0.0439504386427029	0.000627518778203936	0.00546314445026216	0.00238093507977435	0.000745118274265109	0.00279169422531798	8.99367920745927e-05	0.000419802232075144	3.03692388480777e-05	0.332939595712013	0	0.00099352695910978
IL2RB	0.0256948893071921	0.288995781648259	0.0556303746227703	0.0674151454869036	0.385869404999614	0.0968610227015497	0.5053446230383	0.179353380309345	1.17849780113063	4.19943768594998	0.0112492985692954	0.0533996530485538	0.00447942474656631	0.136865701176879	0.00723284003727668	0.810076835752448	0.00122094992293859	0.0454830583047475
IL31RA	0.00143538156026892	0	1.13750639452116e-06	1.63889363222542e-05	1.21880846517955e-05	2.52690008352657e-05	2.73188161470036e-05	3.55348659004071e-05	2.3583433059322e-06	3.32088065885686e-05	8.05323848667112e-06	0.000358208864456562	0.0118471064179488	0.000300754070535547	0.000145297812103277	1.37425810463423e-05	0.00142990391545871	0.00157503727637977
IL34	0.00235758774452213	0	3.17856508786941e-06	7.25007219961893e-07	3.86547517257063e-06	3.42665867855577e-07	2.20624542152163e-06	2.14377351637846e-06	5.83777142183145e-06	1.38065838609643e-05	5.70545518673789e-07	2.06259340531013e-06	6.62243415205154e-07	7.31188894296289e-07	2.5812479256646e-07	5.19687969061038e-07	0.037924141364572	0.0680210460291103
IL4	0	0.0037170713925544	9.68793147901494e-06	1.0988836048346e-06	8.37948381915473e-06	9.05647572565758e-08	2.43307814703657e-06	6.08393040915684e-08	6.44667656472939e-06	8.1779758365395e-08	1.37236764083167e-06	5.45132412048857e-07	1.7502739481511e-07	5.96531575008598e-07	1.17472224041078e-06	8.64395286376357e-06	0	0
IL4I1	0.353724878417789	0.142237166265868	0.00387205575051534	0.00026032852155376	0.00090622965823068	0.000233361111319411	0.00346309063480699	1.54372963093548e-05	0.000292468731619924	0.00224624477844629	6.49563388901634e-05	0.196577393977776	0.0535660959755554	0.00462607203934566	2.11381670650785e-06	0.00646743515154311	0.0169482018232581	0.037139428828106
IL5	0	0.00296131804668832	4.78563362999641e-08	1.21038752026434e-06	3.4889463255146e-05	4.54322525863044e-07	4.92272223244752e-06	2.27307530897589e-05	5.53491493959832e-05	0.000104977862807022	7.76273412916121e-08	0.000140086164650671	7.95998503454755e-07	7.67243896013756e-06	3.51199697702641e-08	8.204274439777e-05	0.000221468304966939	0.00125733350195734
IL5RA	8.5488422365145e-05	0.0228079864853173	0.000316009488842364	0.00230252689093437	0.00723439435859628	0.000500530085785783	0.00541174812269936	8.12115875243776e-05	0.00629602149301206	0.00119019416690557	0.00032911025121528	0.000363603925717532	0.00013047139951732	0.000192198926871946	0.000196128559865145	0.00268077827170618	0.000993903013861405	0.000161163492476095
IQCA1	0.000535580134329418	0	2.03268408436645e-06	1.37326561158378e-06	4.32376229239982e-06	2.79560373686377e-06	7.39737391622202e-06	0.00140395438419444	5.86412085722335e-06	5.5637864408854e-08	1.02589593084338e-07	3.70874209372572e-07	1.19077760257589e-07	3.03550750115842e-07	4.64133299932426e-08	7.0598641450367e-06	0.0152246864092038	0.00537104616478655
IRF8	0.322907417331985	0.0551626872576635	1.13234475384597	0.983389981146792	0.150369544362792	0.0107916253835323	0.00361554340001789	0.00786078180340137	0.00500644530407843	0.0824919817356691	19.0421595692759	4.3461648079399	0.852902698113135	0.777136720384117	0.00239626111395585	0.00903052994231539	0.0399607671294653	0.0739943690758408
ITGA4	0.0128245461104876	0.0313030524576551	0.26334102190124	0.26537565420474	2.34521356852017	0.226051072588355	0.603062119050608	0.197235052344441	0.506323253541696	0.265787171538009	0.218393330339136	1.2501801837433	0.426271297986018	0.924868388004745	0.0121943427430492	0.307728839381188	0.0328090024234645	0.0648061014020358
ITGB3	0.00803544445538093	0	0.0128653422709011	0.00512138012482303	0.00252949519815783	5.4328601986656e-07	2.0449646461868e-06	3.64966951523073e-07	1.82125566251318e-06	0.00149037334752698	7.20134201785887e-06	0.00122760492994094	0.000611234192848943	2.86733182158556e-05	0.000509824598019216	8.23949026643951e-07	0.276629722511495	0.206788707921911
ITK	0.0120844423440964	0.220307766880984	0.00401374295051088	0.00337119919625881	0.00523292166541889	0.286187343374232	0.390191841515867	0.20220062913668	0.259258622052947	0.105284506076427	0.00414163400565184	0.007468693392393	0.00323347916010082	0.00710417028564107	0.00105561283091256	0.386353764977175	8.9425488981627e-05	0.00137695741915575
ITLN1	0.0147939544340019	0	3.26273264785933e-06	3.94585153139501e-06	3.71147319181729e-05	3.72035505107855e-07	8.58211906409465e-07	2.49924826320601e-07	4.47539907005658e-06	2.52125328818913e-05	6.19446551695335e-07	1.61850381077574e-05	0.00502136862975981	0.098584592423956	2.80248476990996e-07	5.64230039245071e-07	0	0
JAKMIP1	0.000477715059341778	0	0.000764096163251527	0.000338504588470396	0.0142617955323442	0.00127235292704586	0.0264046777174197	3.15826139331774e-06	0.0551769003368768	0.0323319448297041	5.41755137735035e-06	8.2211057598337e-07	8.53669675776806e-06	5.66595180205676e-05	5.46146534063516e-06	0.0540273893488086	0	0
KCNA3	0	0.000605920262495914	0.00835448072663785	0.00833423881399371	0.204173398704918	0.0326517982922342	0.0469102147700116	0.0122112083501446	0.0319428186826074	0.0109429351577467	0.00346557167419735	0.0129310310232482	0.00838400256048967	0.00226536616236685	1.86419512144117e-06	0.0468196766985847	0.00455164269438427	0.00610781236912165
KCNA5	0.00172107853657498	0	2.88525217802626e-06	3.68046932692829e-06	8.98808028709035e-05	1.75283449133116e-05	2.31097066889502e-06	3.2635139755008e-07	1.69806651193579e-06	4.38679219500691e-07	0.274299240897378	2.92417421892644e-06	4.2017261304052e-06	5.084496487759e-06	2.16910990782443e-06	3.98908147826329e-06	0	0
KCNG1	0.0185107903609992	0.0764751482516505	0.0192335848067485	0.0013908954074988	0.000493683504507816	5.39331589277712e-05	0.000632030269427196	0.000357130842077899	0.00032435720002692	0.000324238124055042	0.000213727767273299	0.00144912817180244	0.000652001926161981	0.000575602075832414	0.00033744750428775	0.000398557668185534	0	0.00342558561915195
KCNG2	0	0.0118381580837897	6.15993835244833e-05	9.06366830531306e-06	9.89011120690368e-06	1.59546105363185e-06	2.3033468284865e-06	2.36414433615655e-05	7.90504154080671e-07	8.84189032513048e-06	0.00154949972952367	0.000292135921758535	2.07820585525971e-06	6.09168566828244e-06	8.25654450907989e-06	2.34215820659701e-06	0	0.000795434840862645
KCNH7	0.000266294678108577	0.00139962125932304	7.06642959499991e-07	1.57930355668049e-06	1.21754341073886e-06	1.07932544090101e-07	2.92877789690527e-07	7.25065805970292e-08	1.27267169305271e-07	9.74628281776788e-08	3.15073916161129e-06	1.52919207651583e-05	0.00026402303862116	1.93921964388256e-05	0.00208883080907745	1.63690784217284e-07	0.000179650888609053	4.26379916410682e-05
KCNJ15	0.00492696233969446	0.00784343909947727	0.00206141876848043	0.00229152763036441	0.00626078123370662	0.000254655117832034	0.000821845248090805	0.000407585934153839	0.000290382437915125	0.000644269451018819	0.000523141537046511	0.00974275540779888	0.039888149153456	0.00376603468074026	0.650558838895749	0.000577782496885582	0.0192817055219285	0.0406001419863727
KCNK10	0.0018332607132643	0.00382325115191889	0.000364032073028448	0.000133517017570896	0.000209169205186603	0.000406042441614191	0.00043160674325775	0.000322643761374404	0.000243791114826738	0.000785111467701935	0.161279085607555	0.00450669557413129	0.000786621930249751	0.000866858799499959	0.00050472196610976	0.000548625126339725	0.000207382867386262	0
KCNK13	0.028549358485283	0	4.09616620826958e-06	5.22396587920142e-07	0.00116468001780605	4.62922720567987e-07	7.02069832603176e-07	3.10980750356806e-07	5.45848935095986e-07	4.18018105239855e-07	7.7077558195455e-07	0.0771630759369397	0.000614262075508535	0.000156745914068027	3.4871238261546e-07	7.02069832603176e-07	0	0
KCNN3	0.00281208423409575	0.00280635915615163	3.92598385959595e-05	0.000440870062972895	0.0426614144485217	1.72655940221021e-05	4.73394857043526e-05	2.28259137833934e-05	4.23049168981314e-05	4.24917319232014e-05	6.57235552799852e-05	0.000122996439727814	4.36661461229889e-05	0.000395549831137364	3.76743425819392e-05	0.000100936713201448	0.054746382766524	0.00224486015898761
KIAA0087	0	0	0.000206377693950357	0.000290783511102563	0.00069950290439868	0.000201904240833943	0.000406000735870414	0.000247069767702206	0.000288298390487748	3.43624225247745e-05	0.000230347879602042	0.00099309476353003	3.25349213320478e-05	0.000157779358757987	0.000106667882590545	0.000374145178251293	0	0
KIF19	0.00673997549912494	0.0166701034213621	0.000538146035421036	0.000860829640149383	0.00893746416213469	0.00255225642107948	0.00791428957464988	0.000749806140147252	0.0185239928570246	0.00848887406946122	0.00149257516491776	0.00336572701446882	0.000964682613934459	0.0021219342311854	0.000242772315012093	0.0044834047639187	0.0104820683631126	0
KIR2DL1	0	0	0.000596346092072707	0.000120569978091428	8.61154477042491e-06	4.08507827812788e-05	1.51786809001623e-05	6.41601482995472e-08	0.00113982046403891	0.0747682605243536	1.40853631638121e-06	5.74887844662111e-07	1.8458106606412e-07	0.00241836306071181	6.04908586263833e-05	6.64323193144077e-05	0	0
KIR2DL3	0	0	0.000594999518625208	0.00117752778408323	4.07788985577434e-06	0.000241148243192307	6.67754851797377e-05	3.55283501719448e-06	0.00229559065659196	0.127665564374147	6.7136147172841e-07	2.371468673922e-06	8.79545208633324e-07	0.00322914898318918	5.41066354446008e-06	5.28966102114971e-05	0	0
KIR2DL4	0.000719285977302227	0.00207562395076552	4.37449851902448e-05	5.14266393295918e-06	2.44585533821131e-05	1.98675688874198e-05	5.29624456208471e-07	1.1897184309536e-05	1.2461957719056e-05	0.162988341084725	5.81454407374004e-07	1.35725298745328e-05	8.66921927920341e-05	0.00246580416046094	0.00266429975790604	5.29624456208471e-07	0.00336935632439903	0
KIR3DL1	0	0.000533344729097324	0.00107141119495174	0.000156961900054527	7.06638610023783e-06	0.000226735833856755	8.18231241303861e-05	4.95812705490515e-07	0.00290289031966218	0.135940278284939	5.31555859058544e-06	1.50323912442515e-05	4.05264501914676e-06	0.0040867921727933	2.71149547738333e-05	0.000111202980817431	0	0
KIR3DL2	0	0	5.48148911194822e-05	6.99321680991477e-05	0.00686354689224082	0.00084294232193976	0.00305955928122755	3.0279906946436e-06	0.00204072144923371	0.123836163730641	1.53980408447459e-07	2.82187495324271e-06	8.43313356302802e-06	0.00307535068682377	6.31566114222318e-06	0.000193185622974733	0	0
KIRREL3	0.000745521163276785	0.00201657044095496	0.000690029323784161	0.00067826169458111	0.00216381420891617	0.000753546769676175	0.00108298855368437	0.000321945773877366	0.00116353628507226	0.00279825853164363	0.115040508638574	0.0163630564424245	0.00164353870135881	0.00172960194100751	0.00272129295840438	0.000564820674554763	0.0002282246886156	0.00282182887742565
KIT	0.0131473591389141	50.8497913537887	0.000729279011750018	5.10157417631428e-05	6.38908498674806e-06	0.000124008518801193	0.000790640780353926	7.4893229890036e-05	8.86816493026258e-05	0.0282499566771518	0.00521107117647478	0.179053565360365	2.01778188584959e-05	2.57558013734623e-05	0.000165756755557815	3.81174213319595e-05	0.344745340478605	0.037184185376316
KLHL33	0.00128573520573185	0.00146428907908542	0.000920924156375119	0.000512463427601007	0.000698065442398839	0.000536852437119232	0.000640378318053772	0.000587346556428764	0.000604729885585305	0.000570121596567568	0.0263918913497574	0.00235536584920513	0.000756548095658376	0.00073063861769709	0.000367765576276856	0.000707847730446841	0	0
KLHL4	0.000747207141428521	0.000555196898738999	9.86968891144196e-08	1.05134772833944e-06	1.24049485825639e-05	2.55987651593505e-06	1.90662612077663e-05	6.74043868656413e-06	6.29158683467015e-06	0.000269506239260806	7.52268031224147e-07	2.43376987538651e-06	2.48774211966577e-06	1.84778194347102e-06	2.76255164479991e-07	4.90543405698237e-05	0.0175173491269969	0.00325702894273523
KLK1	0.0140028553933542	0.0339434713829221	0.0216970437507785	0.142629578257153	0.0376215890932546	9.25680958818012e-07	1.40389021088427e-06	6.2185100530609e-07	2.05269465542544e-06	5.56785411590277e-06	0.00106898117648656	0.00212783630306899	0.000144623747311357	0.000138700913622689	6.97300863295574e-07	0.00067342600841165	0	0
KLRB1	0.00397266768416192	0.00454021630388951	0.00399764925220026	0.00253265924554899	0.0070786147511468	0.0093984742640176	0.217987195886394	7.88298302375098e-05	0.0767316109931945	0.294874149628589	0.00291994177152654	4.81288747338494e-05	3.88427620036508e-07	0.00609564142430631	7.51126553034548e-05	0.0955711846799248	0	0
KLRC1	0.000567165179026496	0.000915490248153749	0.00265447860757849	0.002105241641819	0.000339575235923956	0.00149590500820054	0.00314876174920465	0.00161005864865774	0.0250886970537757	0.130191441528648	0.000912417124649565	0.00868009374071679	0.00224584153466392	0.00519324983380996	0.00216839751365238	0.00371380538240087	0	0
KLRC2	0	0	0.00139047300273067	0.000288578819892123	0.000111207532567792	1.73375828479647e-05	7.61400287509784e-05	0.00289418809452829	0.0331383171158927	0.254422204033728	1.80501389951581e-07	4.62293070626267e-06	9.9320927051436e-06	0.00583305358747115	3.61506909885642e-06	0.000207306523883353	0	0
KLRC3	0	0	0.00162147117269379	1.92118693795125e-05	1.83636873345051e-05	2.46991954036006e-05	3.99234043392121e-05	0.000394737417688672	0.0108787543583959	0.145167089617022	3.78108019922595e-07	1.36690778011897e-06	4.38877422106551e-07	0.000508904492584824	1.71062695290465e-07	0.00263387578106423	0	0
KLRC4	0	0	0.000123764908163512	8.23425289890331e-05	7.60194120701608e-07	0.000237806308254915	0.000336282663738161	0.00957875501242795	0.0216559061803946	0.0147082061405001	4.4635055781106e-06	1.6407404694033e-05	1.91080511539292e-08	0.000119555312802175	5.88246894218488e-07	0.000636617894848114	0	0
KLRF1	0.000152862658495895	0.0189653272361096	0.00417274230671185	0.00389099057735843	0.00491387642608437	0.00129132957607985	0.00353226004212249	2.36096786721012e-05	0.00517651647473132	0.353171443699771	0.00345424816371103	0.0120157607978018	0.00206063164113634	0.0107975267343805	8.03778182603201e-05	0.00192210134426144	0.000574932450620243	0
KLRK1	0.000389164133991428	0.000235368984501815	0.0105406909368272	0.00650504424228202	0.00485533758424952	0.00985063200011164	0.0138696486430751	0.227175241965548	0.45018267483596	0.386118274082572	0.000919141770578569	0.00188957698200743	0.000636355148718386	0.00886274089780169	0.00058973347511013	0.011856873852116	0	0
KRT1	0	0.597532068437503	0.000885907753132367	0.000283947243111609	0.000188818178196344	2.3713275400816e-06	8.42876815153053e-06	4.59352922581864e-06	1.48320400135476e-06	4.79911576933109e-06	2.65831727934792e-07	6.69418787780209e-06	3.0855611974069e-07	8.0222875394464e-07	5.82242327617908e-07	4.44978198613138e-05	0	0
KRT23	0.00394315311474223	0	0.00123259377119377	5.81095417110595e-05	9.10870508114742e-05	1.31439918404973e-06	1.34024543263971e-05	8.82982896200551e-07	6.18831167106443e-06	1.37892769519885e-05	1.48065942696618e-05	0.000440030693968845	0.057318396993453	0.000788297326132173	1.61709450775191	1.54773470884799e-05	0	0
KRT5	0.0211346732405109	0.0104662091432781	1.39617779002225e-06	9.03910379953649e-07	1.4552732042048e-05	1.85317803156666e-06	4.63564207193699e-07	1.39051137687053e-07	1.72302198609261e-06	2.30551435342689e-06	0.315674104553853	1.24592618566763e-06	4.03797604764946e-06	1.09044999730723e-05	1.55922363273639e-07	3.13921710096916e-07	0.0048682007405252	0.00882223876377273
KRT72	0	0.00155375459624064	6.23788136126256e-07	7.92890194400884e-07	6.28164256779891e-06	0.0272289029765156	0.00101824692769094	0.00874529607034258	0.000143049156159968	0.00946874664217925	1.03764062470461e-06	5.35144141434944e-07	1.71820429047489e-07	2.02699498005814e-05	6.69710133589231e-08	0.00372517512538915	0	0
KRT73	0	0.000545052525783045	7.7749142525536e-07	4.02355569320593e-06	9.79136662729089e-07	0.0252286117604891	0.00101817389405134	0.00959431201896794	0.00101755676199179	0.00715962091283982	1.44520921788195e-07	5.22461206780777e-07	1.67748278938516e-07	9.25034391732636e-06	6.53837980268501e-08	0.000673470166302571	0	0
KRT86	0.00160234641741377	0.00667279740817071	6.07929457727429e-06	1.51127517103867e-06	8.35624446888472e-06	7.40762683786563e-07	1.63510219268552e-06	4.97627195652918e-07	3.70124402233484e-06	0.0301248432808244	1.23338467376424e-06	0.00020748700162672	1.43161387107894e-06	2.80856972656671e-05	5.58004843873068e-07	1.12344266180457e-06	0	0
KY	9.79356631095221e-05	0.00125023427200114	0.000359466442858667	0.000149142183242239	0.000110761676143337	0.000346049633819595	0.000136301216324871	0.000143643967771961	7.78226860625792e-05	8.14443446394807e-05	0.000843481267622878	0.000819988497264726	0.00138284795366254	0.00160581869446445	0.0942980126989425	7.67917098938946e-05	0	0
LAG3	0.015204460477539	0	6.20490925707296e-07	1.67667814643633e-05	6.81904079470992e-06	0.00708509881210262	0.0217095951282243	0.0043292342277106	0.149067559153585	0.0331973224481185	0.000434939997996604	0.00131044735385011	7.30774299214269e-06	2.01409512984444e-05	0.000103949432014587	0.0177091721677552	0.0457136140561468	0.0575718835214045
LAIR1	0.593426343734511	0.610061273964858	0.236909371626787	0.0950409085886283	0.170793394532258	0.137860093098948	0.134654454595944	0.0932243508367755	0.096598056401039	0.173316806493019	1.08259089229625	0.224295536214309	0.294327888471757	0.535547966248591	0.00223623143756483	0.150511868171577	0.00071610770486664	0.00333078861087293
LAIR2	0.000769263813927155	0	0.00388740240396914	0.00173733280302395	0.000443187885928519	0.000163354682804013	0.0038225207587374	0.000117560581238271	0.00625007660397348	0.0182404569238636	0.0235635421364504	0.000708739433126095	0.00432770909669423	0.00844305665385445	7.34235403132543e-07	0.0172103036523605	0	0
LAMA2	0.00119888197830865	0.00249728819094162	2.59433847926423e-06	8.4332877119036e-07	0.00118353123508804	9.45417472546397e-08	0.000748742567103803	6.35109537618244e-08	8.49208864233401e-05	0.00117729731191506	3.0379364220421e-05	0.0063721577013771	0.00229893549718773	4.16957413625922e-05	7.12168067735882e-08	4.93064992844515e-05	0.0042771514810429	0.37521827453029
LAMP3	0.0801064083938514	0.0123069379927476	0.0200335135151841	0.0127138173710382	0.0726242579458932	0.106672365266228	0.126525555778618	0.0722881486036779	0.0644247280905923	0.014358719920023	0.0161228652588375	0.681066923649547	0.0253327737773579	0.0199396403397687	0.0803935776282376	0.338850905761408	0.398659350099137	0.0350728636983328
LAYN	0.00241773352424927	0.00345689293704623	1.75795535573408e-05	0.000208298281095616	3.14875022085199e-05	0.000239254515416405	0.000125553320760325	0.00208697532608631	8.75284868707918e-05	0.00102741562244744	5.23064980187811e-06	0.0501334487550353	0.000269539946075281	2.58445059236925e-05	1.94050820494982e-05	0.00356748867350458	0.119619953236453	0.0571812428866465
LCK	0.00731217202831822	0.0211711159678428	0.0355657390111659	0.0223429879478557	0.0154076080624952	0.648879074629738	0.924343066443321	0.426130066182912	0.821575892409999	0.501937753260767	0.00257690746644814	0.00704100798663249	0.0035191130648674	0.014516085300566	0.00151966068346075	0.993863758411876	0.00122706732623313	0
LCN10	0	0	0.138523872633911	0.129139818303633	2.3163391403175e-06	0.000224024286075883	4.07062576411303e-05	0.00683934313709873	4.31789169756181e-06	1.6347594537601e-06	1.71380294813108e-06	1.23598409561207e-06	2.34959228906114e-06	1.02724733860948e-06	1.54678152986404e-07	0.00549296578342244	0.0114901290609482	0
LEP	0.00415547323553622	0.00089840469698305	0.000260830222026642	0.000198662505212019	0.000123863026796342	0.000218182343159033	0.000404778303184725	0.000194781391845498	0.000271549655614802	0.000297300586778984	0.000128014625391787	0.000595109840699196	0.000435322705606485	8.35576370561025e-05	0.000423695511794214	0.000305573811772965	0	0
LGALS12	0	0.166594613788697	0.000194338589745252	0.00119052226129465	0.00185256158363596	1.04458872104045e-06	1.43199733533404e-05	2.10562470714443e-05	2.81463239085404e-05	9.785123782249e-06	1.68240016990582e-06	0.0566463487945797	0.0866605305849645	0.0012102380942913	0.0040617087436521	1.86715829566532e-05	0	0
LGALS9B	0	0	0.00336470373390917	0.00183728882899921	0.00150690869547327	3.12940077447514e-07	7.81433011828399e-05	2.10225888204276e-07	0.0013533425744955	0.223377341374084	0.00299164048612738	0.0130298451435293	0.000574154500886155	0.00861535842680327	0.000465418559541967	0.000518283273783993	0	0
LGALS9C	0	0.0317304095614592	0.0160709128999174	0.00135349917792389	0.000242480162297854	1.37238144136524e-05	0.00440297740035653	1.75689588702648e-06	0.0147477853939579	1.89140309209702	0.000187267099295906	0.0075295544556919	0.00060046774179387	0.133719970086152	0.416449591314656	0.0649516319468207	0	0
LGR6	0.00469727750760339	0.0225110537209177	0.00392194109233033	0.00103254665941967	4.87140507974967e-05	0.0110132044155884	0.00808380225960981	0.00102961099822134	0.147631795004442	0.410839197602589	0.00153511885696163	0.000154502024993674	7.19666310851897e-06	0.000829017644315637	1.99251930086471e-05	0.00129365584860011	0	0.0139038032658557
LILRA1	0.000417327524864825	3.10409335117352e-05	0.00158350321927917	0.00135587569429809	0.00177200088460336	3.31827411317408e-07	3.1404965296184e-06	7.16898689563234e-07	9.21517476903814e-07	0.000162607793215818	0.00537141825938722	0.0833439710355816	0.0556912659136948	0.147295306848133	0.0124618080323582	7.35177641586096e-08	0	0
LILRA2	0.0112065487985524	0.0177422917833712	0.00699999246488589	0.00555676785258767	0.00856122272215226	2.0344936382226e-05	0.000265441849239865	0.000116460671194556	0.000243664806373874	0.000948891238742108	0.0112021100950505	0.39327421761158	0.247178704298249	0.293651337593533	0.176429325120124	0.00026009105156816	0	0
LILRA4	0.000835206079922678	0	0.00389854934350875	0.0100951659483579	0.00194908279174723	3.78236100929205e-07	5.02329679613321e-07	1.68020521049543e-07	6.46010254202047e-07	0.00209092861530517	2.84052624902807	0.0315904748028897	0.00203234211524127	0.00408658727008996	0.000458593813628804	4.56929411313041e-06	0	0
LILRA5	0.00312652759581535	0	0.0134495851150131	0.0107367096966213	0.0198520892505598	0.000745204299271794	0.00108237008765856	0.000291023968361455	0.000274465308763701	0.00196207266573266	0.0856166413455931	0.47798560467993	0.504736924029843	0.909190396534616	0.142436574899843	0.000786931969759522	0	0
LILRB1	0.0418751198427673	0.0248716519674144	0.0961346262729629	0.121388768044125	0.391051957588749	0.00176443377947594	0.00382046950874521	0.000923641330704959	0.036174634169253	0.0572492973453026	0.325456401733156	0.442724144360138	0.442224040469548	1.35227339400175	0.0277221812918463	0.00399905678912969	0.00517818147036163	0
LILRB2	0.0727314339066997	0.014612148689947	0.0363927305836613	0.0410442292000041	0.0382103457662957	0.000267273437013887	0.000314273720257873	0.000204683532275116	0.000805474057470355	0.00351747166608119	0.114439432036712	1.06423588885686	1.01089736946866	2.56905557956442	0.341018235895884	0.000474565023528813	0.000137918455536203	0.000309635516996978
LINGO2	0.000323222925957973	0.00645479939532495	1.19100839986475e-06	1.10801186080263e-06	2.95789569347404e-06	2.62210944212715e-07	5.43700006602896e-07	1.76147232702226e-07	5.02880523381412e-06	0.0259261159389639	4.36586462795416e-07	1.57831466471365e-06	2.23725364740697e-06	1.21568701600126e-05	8.74639269557739e-07	3.97669817295359e-07	0	0.00046607034603287
LIX1	0	0.00125329418373563	0.0177765806533872	0.00277455659355691	0.000616884201163913	0.00023426451564402	0.000533370868174706	0.000264511715076194	0.000361005955129528	0.000470738880583304	0.000363185337812676	0.000836368104990391	0.000524329173650408	0.000456800502173033	0.000179196308968628	0.000496932325156885	0	0
LRMP	0.00465234831406447	0.0159778968834991	0.116552425556163	0.160255181904404	0.372195879083984	0.0408093599109362	0.0452191152417753	0.0298324058019889	0.0475768876164367	0.0628104628285267	0.0892077073087918	0.385294143386799	0.088713828513314	0.195536960526282	0.126849296117262	0.0364932206579555	0.0227732266962439	0.000813274605646075
LRP1B	0.00146721982011813	0.00523051186730088	1.12539727236058e-07	2.59939979106404e-07	1.23678358418124e-06	3.10523705453364e-07	1.66277500264927e-07	7.36523624838157e-08	1.29278302862692e-07	8.96297010051492e-07	0.000647851271090661	0.017139287120555	2.11889029961915e-07	3.35273030022986e-06	8.25886836324139e-08	1.66277500264927e-07	0.00058896723972944	0.00021012225885605
LRRC32	0.00239845847007898	0.00310935336331954	3.78931507061104e-06	1.34741227479213e-06	1.21863196615989e-06	5.68914069527551e-07	1.51317653606321e-05	7.25714057446775e-08	1.34279616360842e-06	2.59609750785667e-06	1.79870514274388e-07	6.3236433289252e-05	9.83292608426664e-05	0.00304908988064808	8.13765732378746e-08	0.00893483096215677	0.961341269863577	0.39047042866274
LTA	0.0010199458994932	0.00653887331807784	0.0211954744775752	0.0134910620421937	0.000425727675557637	0.03606146742248	0.0469044975757295	0.0202325672161533	0.0208371397352255	0.0119300761145985	0.0130673800396664	5.14409119187509e-05	2.20800349949454e-05	0.0114383992164633	1.35243662359124e-05	0.0589911525573978	0.000652557499053718	0
LTB	0.0345012879708777	0.0436959605245156	0.555592804020682	0.661033456245023	0.0393502180711119	0.673904543865988	0.714811939066995	0.162951900941572	0.109105356799598	0.0172568772309171	0.382441897217156	0.0859341283748515	0.0168144853980068	0.113062099554901	0.209267261359033	1.07428741214008	0.00705147371414883	0
LTC4S	0.00123012659881248	0.13000568699405	5.80262400050823e-07	1.53922423511063e-06	4.31734260920011e-06	2.82565882242554e-07	4.53102412953652e-05	3.04331513368292e-06	4.85352181774391e-06	2.99367005756268e-05	5.58506054578504e-06	0.00814821743155417	4.98741540675167e-05	1.71389423509795e-05	1.85197196816605e-05	5.04252655189844e-05	0.0133741432767749	0.0010503878382096
LY86	0.146004496976931	0.00463809693565674	0.0942084596359824	0.107226316895517	0.00890963701059145	0.00157987824943796	3.73751675206145e-06	0.000669174488222466	6.3923446789872e-06	0.00055247611669125	0.010613943667331	0.679227149434299	0.185089224818143	0.0944345257331623	0.000317530769742411	1.06581620702845e-05	0.00038532217409232	0
LYPD2	0	0	5.67932306199448e-07	6.06403178708689e-07	8.51897429765163e-07	7.55188325010723e-08	1.76173013659927e-07	5.07318006954561e-08	8.90469887713116e-08	6.81933244349972e-08	1.25740365472067e-07	5.47688021941328e-06	1.45949317510942e-07	0.0245601309524308	5.68871451837051e-08	1.14532062775753e-07	0	0
LYZ	7.96859425944534	0.371254822364357	1.04731600580779	0.873995806336312	1.25459939479884	0.00740585944287159	0.01188858341167	0.00181822276446185	0.00130822880622531	0.0682224007323549	0.336202223933467	79.068660334657	46.3002230644357	5.54880870479004	0.850565717699132	0.0152573002435643	0.0214240975017152	0.0739440380523868
MAGEA11	0	0.00115839577655792	2.31113274937009e-07	2.54081204679056e-07	2.53987735307817e-06	2.25154538209197e-07	3.41469973123001e-07	1.51253598338458e-07	2.65487865367086e-07	2.03314007428461e-07	3.74886806171387e-07	1.35526268954709e-06	4.35138495893154e-07	4.80440316011751e-07	1.69605361731391e-07	3.41469973123001e-07	0	0
MAMDC2	0.000369342944106032	0	8.69437162501089e-08	1.65453036940088e-07	9.55489795885994e-07	8.47020677969287e-08	4.23027558847938e-06	7.57908275864192e-06	5.54781161505165e-07	6.37047038986157e-06	3.19737574746389e-05	5.93473608770371e-06	5.64125716689339e-06	1.03860690903741e-06	6.38047314629168e-08	1.36049306307081e-05	0.000143153237518268	0.0574017020338813
MAN1A1	0.224262419698125	0.0818756808380175	0.0067899561581027	0.00748628382938855	0.748368469938158	0.00321611588309007	0.00929102628392872	0.00178302155226082	0.016139017146496	0.0226428836058759	0.0497154539496238	0.0855723018634813	0.0172322954306242	0.0266013585721935	0.0229065800314723	0.00792046495287822	0.268508185878592	0.44622303971172
MAP4K1	0.00455401651070722	0.0369136201657473	0.185786295184748	0.34053514428277	0.601152148694036	0.131598854527901	0.357784427620713	0.109067157980616	0.326421553468094	0.175553444794515	0.482011445660043	1.42927629990204	0.0788506988301517	0.0779841458106496	0.0116616282427568	0.304389377267897	0.0050474708185356	0.000726291477176268
MARCO	0.247406350898075	0.00356395185807102	7.5358913887957e-05	7.16720444237505e-06	2.67531153801936e-05	3.53980556154343e-08	1.07221249463124e-07	2.37795930235466e-08	8.18051921655282e-08	2.35482738147001e-07	3.6930718448972e-05	0.0182237931143001	0.0160167958180557	0.00985685809600744	7.59412140836514e-07	5.36847855510605e-08	0.000315854396925903	0.000874955431637677
MDS2	0	0.000182657837391758	0.00485651205812377	0.0041510642811437	0.00297514773038931	0.0308856900524794	0.0113129929888991	0.0107893518706768	0.000347152201871606	0.000138182282031393	0.000191801492736316	0.000738516457984432	0.000175020681311526	0.000233929170375398	0.000111363076168303	0.0175235706141033	0	0
MEOX1	0	0	2.23158672136205e-07	2.4533607715264e-07	2.4524582486931e-06	0.00436113027504667	0.00933455080153496	0.00328412701761674	0.00164663098998676	1.96316217390767e-07	3.61983715082535e-07	1.30861640153514e-06	4.20161624057849e-07	4.63904217492929e-07	1.6376777717106e-07	0.0370698465490087	0.0419277401925297	0.00357674026604567
MEP1A	0.0137291268326898	0	1.71877104170363e-06	1.88958170820157e-06	1.88888658392274e-05	1.67445639064912e-06	2.53948502774276e-06	1.12486097931185e-06	1.97441213639082e-06	1.51203010054702e-06	2.78800335696754e-06	0.019658009432286	0.000103939008691569	6.28914764210695e-05	1.26134158386634e-06	2.53948502774276e-06	0	0
MIAT	0.0251627113481183	0.414270505164967	0.00277813106363159	0.0536643995043824	0.0947959377256452	0.0113583652610511	0.359352563699823	0.0360401785393969	0.423028965650561	0.144620955242155	0.00247384270009824	0.00605507267528687	0.000289272856420362	0.00656871411468674	0.00114336528618863	0.251105339139684	0.0205938095573676	0.0271985275023945
MMP12	0.25696949516335	0.00434508833890226	1.55185289200834e-07	1.70607531044516e-07	1.70544769303933e-06	1.51184185055566e-07	2.29286338255286e-07	1.01562030165588e-07	1.78266744640838e-07	1.36518956126453e-07	2.51724689761504e-07	9.10016235448996e-07	2.92181802823745e-07	3.22600549035294e-07	1.13884661612241e-07	2.29286338255286e-07	0	0.000459113106994412
MMP28	0	0	3.70474457321686e-06	1.3537960515339e-05	3.53644294900666e-06	0.0355365975893503	0.000104518903221561	0.023768919658767	3.69656703457116e-07	2.40298995023293e-06	4.19781386480081e-06	1.88702386620835e-06	6.05872745696846e-07	0.000400424354833927	2.3615301143647e-07	0.00450065881068527	0.160418542014026	0.0344309850739343
MMP7	0.0498637241852702	0.00795228714060699	0.00960263364833572	0.0029973147546314	0.0013378319766106	0.00899748470856739	0.00893438603169935	0.00631226589350566	0.00575222656696495	0.00323334821122537	0.00546009508820952	0.058797800507121	0.0121111236866251	0.013215899654515	0.00501514592837385	0.00878863374164931	0	0.134885645082825
MRC1	0.733183531227638	0.00470804892453875	1.88084551766665e-06	3.08750362181654e-07	1.51477166653804e-05	1.76650479847835e-07	2.12519512500781e-06	3.20387598349905e-08	4.79636052658058e-07	2.86177047496473e-07	0.000532424822443474	0.0553615939139646	6.23903920931661e-05	8.57190986910718e-05	2.56991871136365e-07	0.000804610935063857	0.0301462545014973	0.00238458969070361
MS4A1	0.00243391632545861	0.0146898344555894	2.60878981886822	2.85768058036189	0.138162744135554	0.000753949304551382	0.00562680826339766	0.000281551074899776	0.0121895253533223	0.00158688840190796	0.000600104076758132	0.00729698518093403	0.000963429069556638	0.00153657297049544	0.000105207306706535	0.0021570033872643	0	0
MS4A14	0.0376936067839891	0	0.0017687625816718	0.00254735462896834	0.0021660480610891	2.51348126207058e-07	1.12430355482361e-07	3.76543650080943e-08	1.8540827122938e-07	1.47298280001945e-06	6.07288157714064e-06	0.034292485491752	0.0210199017488734	0.0627858240995471	3.16735546827909e-07	8.50084569790258e-08	0.000185920044359676	0.000350658498616753
MS4A2	0.00847561931340851	3.79903401707472	0.00117125293677447	0.000969551332195562	0.00164496162186948	0.000304393627593041	0.000590080643989783	0.000185940075907121	0.000426931117312597	0.000728847683993802	0.000758188807491628	0.00165131664404165	0.000490350467835526	0.000779798015298399	0.00106957607254372	0.000784725485946495	0	0
MS4A3	0	0.0144604969714663	0.00424795212032288	0.00416940467155435	0.000455733571142347	3.28334455971862e-05	4.69078961899692e-06	4.04408116715912e-07	6.47659190233712e-06	0.00216502341384212	0.000206732872690223	3.51032061264934e-05	0.000160086042146147	0.000680506271925698	0.00112925924614191	1.06087911359455e-05	0	0
MS4A6A	0.758259629243507	0.053374487542204	0.0911070853079778	0.0697083137909885	0.0948503526538371	0.00218326786133737	0.00652770447823201	0.00135080610613795	0.00319817700848994	0.00648233680905658	2.19422103221784	6.04327452000301	3.16584534659194	0.375979746171581	0.0977875382457097	0.00829399486576176	0.00373382776611225	0.00539964823011905
MSLN	0	0	6.05554838837366e-05	2.20981453425352e-05	9.66800269665608e-05	8.57047164081657e-06	1.29980001474451e-05	3.33018452598916e-05	1.01057533159534e-05	7.73911531477725e-06	9.54576630470041e-05	2.97585346323966	0.00177128119488356	0.336690917003497	6.45600108445846e-06	1.29980001474451e-05	0	0
MSR1	0.893959476139059	0.00288244307938024	0.00925670903656824	0.00546648273917652	0.0106018884747957	0.00365741086384495	0.00333722637668182	0.00366534894663823	0.00222900589754534	0.00548392806325104	0.0127818946906996	0.133761415397949	0.0785127631190558	0.362232360418036	0.00671924971156537	0.00353595866323313	0.0072679168214206	0.0146323879608435
MYBPC2	0	0	0.0123136050639751	0.000972941746522942	0.00176870660170371	3.197263223562e-07	1.93257530573756e-06	2.14784730188136e-07	1.13150944296206e-06	1.2286995401009e-06	0.00298958300277359	0.000300959023490307	6.17909956930389e-07	6.82239925394553e-07	2.40844794822152e-07	4.8489779317816e-07	0.000438714659877458	0
NAALADL1	0.00400205126102564	0.0109524877794837	0.0149494051109221	0.0165275774004637	0.00913691579209142	0.0202926221652479	0.0133469523276719	0.0123729382017161	0.012078899164998	0.0397974199677569	9.07803743499437e-06	0.071078105495828	0.0222794393407717	0.011855115609325	6.66053057510477e-07	0.0476945266313274	0.0455913330122495	0.0285302585158598
NCR1	0.00126973149783704	0.00347949825851819	0.00122214997977604	0.000146778398143563	0.000405274063265523	2.98839891805927e-06	3.60502263045161e-05	2.33808369367632e-06	0.0021917355371882	0.0783336929128191	3.93795179386369e-06	9.64800702148872e-06	8.95573824894276e-05	0.00245404164209359	0.00127392294675431	0.00086874214579395	0	0
NCR3	0	0	0.0180970301898411	0.030064265685567	0.000282299380027769	0.00371986505466467	0.0134765542351257	0.00586505569148521	0.0312247706978756	0.0685368454501826	7.80872210678195e-07	0.000183221232604657	8.41077531445932e-05	0.00355950454298813	0.000575966553049168	0.019005015086395	0	0
NECAB2	0.000713634355058431	0	2.71505133233531e-07	1.34313630501175e-06	2.98377381970927e-06	2.64504983157215e-07	4.01148962876665e-07	1.77688314875581e-07	6.08105412064589e-07	2.38847364739879e-07	4.40406083487836e-07	1.3109703702646e-05	0.000400492675404329	4.91476433774674e-06	0.0506037827017353	4.01148962876665e-07	0	0.000653861797927442
NEFL	0	0	3.69620799328883e-07	6.91810549752231e-07	4.06204056300079e-06	0.00429766254776552	0.0218466108525196	2.41900755958169e-07	0.000230618319042214	3.25161269775389e-07	5.99558640639259e-07	2.16747946974288e-06	6.95919517018797e-07	7.68370980344965e-07	2.71250837454956e-07	0.0472930394687181	0	0
NETO1	4.39208842575286e-05	0.000305586019812628	0.000516257436416296	4.75715743798644e-05	9.59067194065246e-08	8.5019196273256e-09	1.28940339809602e-08	5.71139248022861e-09	1.00249211556377e-08	7.67721301118171e-09	1.41558661031853e-08	5.11752263671309e-08	1.64309924563973e-08	1.81416061383744e-08	6.40436193413075e-09	1.28940339809602e-08	3.10136196152673e-05	0.0042965215319223
NGF	0	0	4.87327434438748e-07	5.3575780815316e-07	5.35560717835018e-06	4.74762791049692e-07	7.20026515072556e-07	3.1893463518268e-07	5.59809990746853e-07	4.28709660457962e-07	7.90489535948258e-07	2.85771853506706e-06	9.17536765843256e-07	1.01306057242606e-06	3.5763132092755e-07	7.20026515072556e-07	0	0.00490605471745115
NKG7	0.00670678768245302	0.0017690692081326	0.0226983819020088	0.0166728312675357	0.0194978931211831	0.0368500500391083	0.0865634051703652	0.00453345074554899	0.885502016465748	1.7796248839967	0.0117167309594435	0.0759712338450711	0.00704640464830953	0.0744602551345849	0.00207383359936957	0.0497927845932169	0	0
NMBR	0	0.000291290932427166	9.62308119237589e-08	1.0579418524313e-07	1.05755266520323e-06	9.3749716566889e-08	1.42181070170749e-07	6.29788859098076e-08	1.10543684031753e-07	8.46557689758261e-08	1.5609515181337e-07	5.6430349585345e-07	1.81182715577434e-07	2.00045461271401e-07	7.06201825511019e-08	1.42181070170749e-07	0	0
NMUR1	0.000734982465687433	0.18231606478227	0.00384943158097184	0.0024808818748212	0.0012304099973201	0.00334375506079062	0.00803322079449017	0.000891307393862743	0.0404418951856971	0.276390791322696	0.00160601678739538	0.00807979905659958	0.00284850383518257	0.00989820082046576	0.00190052315298408	0.00895465760007461	0.00374182258748645	0.0025477200381158
NOD2	0.0439836098519142	0.0121361496242314	0.017447595688205	0.0184890459566016	0.135458445839443	0.00387517270209373	0.0508779763234581	0.000564359127356418	0.0162052986523303	0.0138553595755469	0.0195797743634347	1.48831473298828	0.61282887881322	0.393579807259595	0.240471751445302	0.0243900905970887	0.00911191295691198	0.0172310059393182
NOG	0	0.00252486119402852	0.000329669081572395	0.000250105493359678	0.00107003939558658	0.0327039066667731	0.00340472716006502	0.0144346988100275	0.000164686981108233	0.000470706009937144	0.000507345462268383	0.00179434786739448	0.000994665916691138	0.000655224166914915	0.000723917710304875	0.0373588112234488	0	0.00266612856598745
NOTCH4	0.014586566433172	0.0859038115404526	0.00759737054232871	0.00819328213853504	0.00929745348661672	0.00157542665483617	0.00228814851099801	0.000962008709121082	0.00163008953413717	0.00254399811538107	0.189607538186294	0.036077363809771	0.034717645046165	0.107281283339764	0.00500309646982686	0.00197052782875183	0.817257957766683	0.00869697157703845
NOX3	0	0	9.24831305426335e-08	1.01674061029888e-07	4.14264806774196e-06	9.00986607331101e-08	1.36643869156072e-07	6.05261912540127e-08	1.82666558338824e-07	8.13588743237585e-08	1.5001607087827e-07	5.42326857992497e-07	1.74126606664114e-07	1.92254748134953e-07	6.78698997883613e-08	1.36643869156072e-07	0	0
NPR1	0.00282345674886489	0	3.31759136919877e-07	3.64729205602149e-07	3.64595031925025e-06	3.23205472685357e-07	4.90174281846065e-07	2.17121942711725e-07	3.81103271116258e-07	2.91853765849548e-07	5.38143571770021e-07	1.94545631490186e-06	6.24633837573687e-07	6.89663822318361e-07	2.43465583880138e-07	4.90174281846065e-07	0.284358685134875	0.00193134095275261
NPTX2	0	0.00877679691375191	6.5882581089585e-07	7.24299613476109e-07	7.24033163899308e-06	6.4183946704483e-07	1.25588621524024e-06	4.31172872278364e-07	7.56816146675917e-07	5.79579497746502e-07	0.000534361818047239	2.83911885723858e-05	1.2404327379591e-06	1.36957291124783e-06	4.83487545254261e-07	9.73415447471208e-07	0.0463484606097782	0.0670183588274755
NRP1	0.204200507143109	0.0936111115091352	0.00187299038221158	0.00177150679528205	0.00242894096144005	0.00205566147136835	0.00198172828386385	0.00136309045499282	0.00145565182752322	0.00168845496525081	1.01529606267329	0.0495859408079275	0.0288539320094777	0.00723876834814684	0.000881828824346456	0.0021464667015874	1.59269343490449	0.828217975123695
NTN3	0	0	1.43355792238027e-07	1.57602424177001e-07	1.57544446651619e-06	1.3965968510361e-07	2.11808250892934e-07	9.3820138304785e-08	1.64677789623528e-07	1.26112360339056e-07	2.32536167006983e-07	8.40647325877825e-07	2.69909306719956e-07	2.98009286328208e-07	1.05203437601962e-07	2.11808250892934e-07	0	0
NTRK1	0.000729053739092114	0.130113783021151	4.91157240118822e-05	5.03848950392366e-05	5.14241415041454e-05	1.82913567207091e-05	0.0068825569904412	0.00222733558326167	0.0155977593121557	0.0151661338312274	0.000319850960366228	2.68867437504196e-05	0.00056733772036355	0.000128398818108886	3.69335176732806e-05	0.00807748466456207	0	0.000266054312398747
OSCAR	0.153767059405562	0.0305680272848394	0.00916986680895825	0.00643638842757859	0.00746407889479149	0.000636972281576803	0.000582513504151093	0.000307885699304398	0.000757413758551969	0.00178141631017917	0.00322890473737859	0.457501379542568	0.329789887413252	0.200895843593211	0.0580656583107928	0.00107645692460817	0	0.0044749761538255
OSM	0.0808013936414894	0.0659392235216539	0.0046629535402325	0.00134163428947796	0.0123600843116105	0.00194507334096957	0.0161080095474483	0.00392330988067415	0.0104368742694733	0.00619232449287999	0.00306075147824686	0.0952862569313592	0.0464753024348587	0.0108817738431806	0.2035876575039	0.0101251315892218	0	0
OTOA	0.0246942539501914	0	0.000117623713125802	0.000115947424363469	0.000194150050157456	0.000120961965490751	0.000171615508582604	7.23912310291959e-05	0.000134769541817136	0.000103984977220715	0.00152157380175668	0.00263459900745585	0.000318610478955612	0.000343724965005335	7.99882709603962e-05	0.000137860415738191	0	0
P2RX1	0.00330249166007765	0.148608826091199	0.0612313959927286	0.015621704986112	0.149764384426682	4.05847995801905e-07	3.23290172073194e-06	3.966442752226e-06	3.69472130808037e-06	0.000157318051582289	0.200721248177889	0.226894397662203	0.114234981597895	0.373941399194074	0.0737457989807659	6.13827255623377e-07	0.00234165598259906	0.000312303169737543
P2RY10	0.0015840196465152	0.00323405845469294	0.0819178089814945	0.0777475729457609	0.135481765478398	0.0322467416355957	0.0695517156734521	0.0203934121695529	0.0454674705389641	0.011228030370019	0.00731473885502027	0.0328255967224075	5.7708145488271e-06	0.0118691360629683	0.0101250194936332	0.0805368947202564	0.000404240677306935	0
P2RY13	0.0536783849179348	0.011096774239536	0.00897646041364621	0.00754744580981912	0.00323727088649959	2.03056218123789e-05	1.5285420519303e-05	1.27937664539815e-05	2.51458340692214e-06	0.000676934557139674	0.00138759265797543	0.532159472175103	0.34016722491939	0.399218237909713	0.426629753387185	1.92966853213327e-06	0	0
P2RY14	0.00870211431259311	0.586492457822629	0.1326803580222	0.0186507053731913	0.000230882242548157	3.05069056658035e-05	0.00422691364260427	1.12189204200853e-05	0.000299726664717014	0.00597075892011207	1.30476322535982	0.773020684205353	0.00778393220243741	0.00382848843933761	0.0447621148498354	0.00314680587395998	0.00250955766701903	0.0135252339627716
PADI4	0.000528897583726164	0.00154129015841241	0.00237532162763524	0.00196505284580879	0.000368696065904273	0.000430963038350993	0.000463661457366414	0.000424370817210549	0.000341666298819822	0.000417564185367185	0.000935725737305885	0.0262494410472228	0.085633558435315	0.00611346417767494	0.0941287333944823	0.000664003485859977	0	0
PALMD	0.000545495890564622	0.000686650513615637	5.65250546001627e-05	7.29907075430483e-05	0.000100257788620097	7.02579148045629e-05	0.000116619145148678	6.96684025495984e-05	7.99074458361248e-05	0.000137897712429624	0.000119751957275658	0.000240557807939945	7.49845669888547e-05	0.000132360821636521	4.31904529460461e-05	0.000132759983798485	0.256731310172955	0.0165732066653456
PAX5	0.00395072643952982	0.00159270390097418	0.169332919481131	0.135065321481278	0.0255601775003818	0.000239545053789068	0.000259272061496667	0.000106293740163802	0.000151234344522662	0.000158921307407111	0.000546569711660281	0.00130249971017199	0.000252960455401077	0.000538469116348135	0.00058969993583807	0.000323089807265825	0	0
PAX7	0.000972946295433942	0.0118493754766777	2.03890199224026e-07	2.24152712366751e-07	2.24070252851051e-06	1.98633348362092e-07	3.01247865870306e-07	1.33437277919169e-07	2.34215770496135e-07	1.79365436671357e-07	3.30728495009972e-07	1.19562487203714e-06	3.83883074833669e-07	4.23848745917293e-07	1.49627367801791e-07	3.01247865870306e-07	0	0
PCDHA5	0	0	8.82805008735653e-05	5.19258954871883e-05	3.84972408351794e-05	0.00019370199428088	0.000103795992528946	0.0002278613245879	2.77124312861518e-05	0.000146002561205155	0.000159798621713367	9.9375890227212e-05	9.39684605712643e-06	0.000245043620741234	1.75272316409054e-05	0.000394332333659879	0.00174718544484187	0.0036332863659415
PCSK5	0.0144906848985907	0.00362042733081923	0.000595257873765505	0.00072094954923686	0.000685229315866949	0.0125063175766819	0.00409429534222479	0.0112016834678822	0.00101307268715505	0.003600488462055	0.000959936909244322	0.0248998296343644	0.0108468933440923	0.00248057607833178	0.000712147250442914	0.00498421810808892	0.0197773737331612	0.0501677130517398
PCYT1B	0.00173621835258148	0.000943400247373033	0.000534864543214699	0.000583608364096303	0.00151757231214286	0.00055602865884739	0.000657027003686179	0.00036612562192277	0.0003849878030003	0.000514687776345196	0.000528765336367508	0.00277313523980127	0.000818012529213703	0.000189064278404755	0.000300694665308101	0.000548301122171453	0.00573268565874378	0.00852547586035913
PDCD1	0.00786234164508024	0	2.88556355391318e-06	0.000490698521801845	5.57593795363109e-06	0.00684450146315781	0.152062156439421	0.00191700894013218	0.150207907317147	0.000301992607504828	3.92932383252553e-06	0.0011144499638241	4.1184299551486e-05	0.000276132080430739	3.72344346655657e-07	0.074539983015212	0	0
PDCD1LG2	0.0260717977633325	0.0446973730307583	7.55567396421013e-07	5.53508455010804e-05	0.00224256598306637	2.32997013545256e-06	0.000157504535565972	6.44836585543427e-08	9.15223590522843e-05	4.82919113369285e-05	2.39138330998825e-05	0.00662728442178667	0.00010120657767142	0.0015649338474011	0.000825852445584015	0.000145809429849059	0.0291171343370298	0.0323767341203225
PDE6C	0	0.000545858868662069	0.00120083618883591	0.0014512108627258	0.000181434886516393	0.00012335726616871	0.000928761443169191	0.00106998489134179	0.000594523337593494	0.00142474159032106	0.00136438713492385	0.000652801752226698	9.30215590110585e-05	0.000173393700508195	2.61377086790299e-07	0.00164201754291519	0	0
PDGFRA	0.00176721055242725	0.00245849295155254	0.00169947075478004	0.000935450355961726	0.000323117938775932	0.00102468977838079	0.00173944652579711	0.00118031063902107	0.00102462060771178	0.000606079375317316	0.00158970179578465	0.00477593067896469	0.00223724893036245	0.00173088188489144	0.000136728112255835	0.00236344283954992	0.00595575357143055	1.04018015654517
PDGFRB	0.00810013343644021	0.00961897732611343	0.000439362385632271	0.000148399452176087	8.81853747512032e-06	1.98399077690765e-06	7.5678096915949e-05	1.50954028841457e-05	0.00129876399045383	0.0818304339066713	4.41027423908086e-07	1.08503872842913e-05	0.00186056856601154	0.0287202401137679	8.05519272076486e-05	2.29158834011023e-05	0.037867120756374	3.19321327193935
PDZK1IP1	0.0509140081356016	0	0.0856133756657205	0.0138135166064336	0.0988851390858272	2.81535126565479e-06	6.00727565533975e-06	1.89128770356548e-06	3.3196825776736e-06	0.00014722034966011	4.62955543367583e-05	0.00011140807693001	0.000332236212783127	0.000124968421511375	0.000143877871408002	4.26976923788107e-06	0.0259625964257468	0.229965713666821
PECAM1	0.105656268780703	0.0183432994638799	0.0566785046105327	0.0325508378988481	0.0963457626010018	0.0419520917403608	0.00459604659470091	0.0582129000898706	0.0494180801893258	0.0237904092307557	0.250106220607058	0.45444279489633	0.51797427476294	1.00479746278364	0.13582308278083	0.0155350028745012	1.63249516214285	0.00462337700695098
PGLYRP1	0	0.000689432445311205	8.42565771628737e-05	9.11679987803836e-06	0.000505393505692446	6.20020559632252e-07	2.62423708762824e-06	5.58370025279109e-08	7.51363212967385e-06	0.000569297291750052	1.49559142104756e-06	5.00310783039292e-07	1.06585197774546e-06	9.28081180837429e-06	0.061392357838836	0.000593422079953084	0	0
PHEX	0.00168972354395805	0	9.35721023419375e-05	6.46152163150594e-05	0.00051521485652034	8.37720834446449e-06	0.000304855672676507	1.21471247647101e-05	2.88440220182439e-05	1.12874276463289e-05	0.0755906311592794	8.01326115790736e-05	2.85454205570998e-05	1.82982293485775e-05	0.000189295371844614	0.000284441606001407	0.000137249214813859	0.0040854700330356
PI16	0.000207115443916895	0.000535325368022226	0.000903024690321853	0.000337594231648384	3.37974190128233e-05	0.00291574740612936	0.00966705696490232	0.00051404098514311	0.00469655186083374	0.00119259018654296	0.000377788457980214	2.24712020992096e-06	1.16781590069254e-07	1.2893960099316e-07	3.22996238976644e-06	0.0417376588620008	0.00071953594520535	0.0119300771832638
PI3	0.00699027279293203	0.286001670686003	3.75405009187672e-07	4.12712584350479e-07	2.85147887019654e-05	3.65726034162717e-07	1.20796543883191e-06	2.45686270030976e-07	4.31240804166316e-07	3.30249730775815e-07	6.08941156467385e-07	2.20139843788637e-06	7.06809987843417e-07	7.21949601268952e-06	0.257919321680336	5.54661078782658e-07	0	0.0714234675141555
PID1	0.00499669822897151	0	0.00678277961664099	0.00196938842388296	0.00645870304345631	1.61952912539297e-06	1.00960322576363e-05	1.20485684831121e-06	7.52499153338872e-06	1.9170169125944e-05	2.9668670831215e-05	1.04898119618882	0.206141857278828	0.0717856444873752	1.22629455576789e-05	2.12381623223408e-05	0.002791833172169	0.162892819265687
PKD2L2	0.00129932690107525	0.00411366356542765	0.000959933585692223	0.000619672975165776	0.00154013301311709	0.000477116099956228	0.00086030644577554	0.000507532769754076	0.000640576788460698	0.000696799011885101	0.000845525890149288	0.00268244117239143	0.000880826809263727	0.00102128575914619	0.000457237927803978	0.00110673172421134	8.10197930974943e-05	4.1900236593473e-05
PLA2G7	0.325447275783705	0.0587851122684928	0.00495675040614486	0.00394337710451921	0.0012222371442538	4.75292319159497e-05	7.09035754254371e-05	0.000319882549498645	9.5402223145414e-05	6.88876989237924e-05	0.000137129997293442	0.0942887912371731	0.112446482743209	0.00583448247576408	4.93704078174441e-05	0.000810686563467358	0.000225909579319824	0.00106467264089355
PLCH2	0	0.00530563108204688	0.0143792963294343	0.00553866230710393	0.0410340271164124	0.0193702655810212	0.077749313545472	0.0127241334818915	0.060430028390538	0.100843870022948	3.9561724976364e-06	0.000248201685252918	6.89594464805548e-05	0.000137450504791596	0.000167160824168381	0.102033250421359	0	0.0037804594517207
PLD4	0.00546817657124418	0.000181065953521427	0.0766525204598793	0.0793053677113835	0.00703785323940234	3.28192560578239e-05	1.155226076155e-05	1.72245445682666e-06	3.32424110162973e-06	0.00243101982528062	3.11088794873502	1.18596983216746	0.0185306933240691	0.162299122779858	4.53857545200922e-05	0.000277572037064692	5.06794219314933e-05	0.000224747918132067
PLEKHG7	0	0.00964186484146458	0.00276333922517882	0.0480443213469703	0.0528655176524496	2.3094931796949e-05	2.19853877734048e-05	9.42317843432705e-05	2.82374908939034e-06	1.13717659919781e-05	0.00176528891085946	0.00368622720220482	0.000144873915938818	6.43733428741847e-05	3.08406935453512e-07	0.000196912371640097	0.000725823638246243	0
PLVAP	0.00412394162284718	0	0.00225582091729853	9.50593686118725e-05	0.00148754639567191	1.33976062811288e-06	1.27573386108952e-06	1.82274205912651e-07	2.58881970063137e-06	2.45011686743582e-07	0.393515915508875	0.00193843677761681	5.24381070415722e-07	0.0148994764884097	9.98662281943783e-07	4.1150206591934e-07	4.29908684522847	0.000606084489960062
PMCH	0	0.00158746037760641	1.38219423877708e-06	7.03472376022505e-07	1.92407887546168e-06	1.70565358267247e-07	7.89412958733138e-07	1.14581852957541e-07	2.01119787467353e-07	1.54020109004264e-07	2.83994730520935e-07	1.02667646864863e-06	3.29638274396794e-07	3.63956575240935e-07	1.28484193646953e-07	0.00221606677114259	0.0021882399987524	0
PNOC	0.000153659367442435	0.000462578644794548	0.0619278579823265	0.0782075829887295	0.194424796926121	1.03668443366918e-07	4.4288053745723e-07	6.96420565985836e-08	1.22239213805406e-07	7.16896351528486e-07	0.0631143844707394	3.03925311778535e-05	0.00313165832253703	0.00184223535671913	7.80918029777382e-08	1.57223837688378e-07	0.00255347937975582	0
POU2F2	0.063608157360925	0.0757646712415609	0.0984278106369456	0.118677101280028	0.121490620790449	0.0160786230842563	0.0309503030219607	0.00995310030628307	0.0157749923606951	0.0121067121725592	0.0177534587539839	0.368299751785443	0.184234995116	0.420487864725533	0.00762951664267105	0.0471013447895886	0.00333335856321933	0.00473596018076115
PPBP	0	0	0.0358892412557315	0.0278078304952077	0.04272404439771	1.54175350057681e-06	1.10780968848438e-06	7.35126009661192e-07	3.70945788041419e-07	0.00635854674089334	0.000447554748712006	0.0130976820822337	0.0149802418993328	0.00607276429412599	0.0103097458917419	1.7467308525068e-06	0.000945639244500348	0
PPP2R2B	0.00268667467530074	0.00690394822696352	0.00200588128381736	0.00179856259223342	0.00156130116310218	0.00375460414236851	0.0247139511028302	0.00170203265172205	0.0914755686822464	0.115519866085306	0.00142560304085318	0.00355304726405593	0.00069146920502008	0.00283232429005917	0.000260528419924112	0.0112896481569332	0.000216439069421883	0.00164714899504229
PRF1	0.00844214079244207	0.00342406206648619	0.0368466762415692	0.0269867130945478	0.0841153085302303	0.0632972330063045	0.231248856242908	0.0477495834163525	1.09461971211704	4.96791507808551	0.00166014693875647	0.00713894833666441	0.00196521519987126	0.115489632801158	0.00464769387326382	0.186319856777521	0.000212570448768991	0
PRG2	0.0153877872889312	0.0273675896650596	2.87787311384671e-06	3.9188112273824e-06	4.36556962096041e-06	4.08521962053261e-06	3.07197644066911e-06	2.5997637766527e-07	1.28234278643615e-05	2.48006810317765e-06	0.00543557586529622	0.001287993429286	0.000487415816111376	0.000515006344518808	2.91519593979297e-07	5.86922411560262e-07	0	0
PROK2	0.0015745391038954	0.00615516648162887	0.000483152387050631	3.05525055888667e-05	0.000183775850478202	5.22024792537367e-06	0.000512391588637272	3.55611452729362e-08	0.00216827493496536	0.000152213091057436	7.94353015615935e-07	0.000316259139183607	0.0170365877598697	5.07641028012854e-05	0.215983217061318	0.000225920861182449	0	0
PTCRA	0.00551125778852563	0	0.000158882231337431	0.000422870435751424	1.10126720928119e-05	1.50185919329841e-07	4.48460596805562e-07	9.65693603110106e-07	1.77089653391868e-07	1.14287692702162e-06	0.237373606835985	5.07193332507473e-05	2.9025253304376e-07	4.42061154623601e-05	1.06590138432501e-06	2.27772365793331e-07	0	0
PTGDR	0	0	0.000227560662104926	0.00010036640256731	0.000440861637692276	0.000826187333760335	0.0107031637106537	8.59730728518784e-06	0.0476092683566336	0.174273357695542	1.69624024058347e-07	3.91440566328026e-06	6.23677533487758e-06	0.00124333723404052	6.46989482079964e-06	0.00250619177146848	0	0.00250410839633033
PTGER2	0.0115496544749902	0.0194476967117888	0.00625385506807656	0.00448097848435076	0.00712594342165219	0.0169267964045486	0.150705934545576	0.0178812368425681	0.129677852852701	0.145217141377756	0.000135037073327187	0.0832097767764233	0.156504519328537	0.168016639331118	0.000591204436625068	0.122260796845271	0	0.00790168102440975
PTGER4	0.154399357132769	0.231924855289728	0.0659897879974278	0.0246576309672857	0.00673052417781598	0.18656401018542	0.31708539905567	0.105544199090069	0.227136513077745	0.146402284671639	0.00930259392285269	1.16906822672057	0.189067754704834	0.743384086082055	0.0446063395083234	0.199441961076481	0.00766960822569358	0.069522081106407
PTGIR	0.00823515519478961	0.0259330419694914	0.00327506911539242	0.00203956011972059	0.00536304202151452	0.0050303781839644	0.00176181070221692	0.000670786350564068	0.000923452963961796	0.00130422601259702	0.00562269898842043	0.110112942653814	0.0413448766220969	0.0521440640224514	0.000635108754572913	0.00830135134168666	0.00044494612381632	0.053305922614867
PTX4	0	0.000538110249783387	7.02246858846964e-07	2.1769250537429e-07	1.02129415751351e-06	9.05354796490554e-08	1.37306349888967e-07	6.08196360736665e-08	1.06753660944113e-07	8.17533207560968e-08	1.50743383103804e-07	5.44956182649142e-07	0.000348717419138283	0.00786536433420959	6.81989485867523e-08	1.37306349888967e-07	0	0
PZP	0.000101861297774775	0	1.99589878004435e-06	0.000112078559237349	1.78522660314466e-05	0.000522725570793479	0.00401742473888506	0.000235229305923994	0.00694846096011285	0.00386915902258998	6.95614289100165e-06	0.000154404915234097	1.37195759631351e-06	2.92541599222317e-05	7.15651337045576e-08	0.0025241901526549	0.00135868247605663	0
RAB27B	0.00109564081618813	1.53884837591692	0.000994584402956018	4.11855458042624e-05	1.72404794213357e-05	0.00267053983481912	0.00431446620806186	1.4261145395659e-07	0.00589162298811479	0.0229143559482063	3.53466979196161e-07	1.27782733615989e-06	4.10276081055245e-07	0.00105616898034292	4.16353119340573e-06	0.00187065759981393	0.000944988716249103	0.0141475095732745
RAMP3	0	0.000566220923893602	6.65950346303782e-07	4.49007677943261e-07	9.90875938237986e-07	8.78389714472612e-08	4.70551245347122e-07	5.90081843849087e-08	1.03574110524507e-07	7.93183803239341e-08	1.46253643054032e-07	5.28725210859651e-07	9.37923836313341e-06	4.04148195990798e-05	0.00161696141769641	1.33216818358685e-07	0.591170179319695	0.00099656745060809
RASGRP2	0.0045066056967252	0.00879211105152408	0.0906005466327384	0.104740334769193	0.203143192449301	0.111426720954802	0.130847199824701	0.0735190129652561	0.0837284931623075	0.0659299481544313	0.0749945826052136	0.183002037284105	0.0535085953144923	0.176579285469616	0.0410735178712287	0.155810454193565	0.00611841147712655	0.00707997467669855
RASGRP3	0.0602253522330098	0.0519642149206889	0.0956572091453171	0.0920773157059675	0.499876707271425	0.00951843491771858	0.0165400815474647	0.00598534104561668	0.0119174932750522	0.00873697532810178	0.0111664968755726	0.0318411381717525	0.0131270750923155	0.0128426690352161	0.00745512705964574	0.014066926663048	0.27647354010986	0.00384537266702573
RBM24	0.000547254449303737	0	2.09954680064101e-07	2.30819878491325e-07	2.30734966311618e-06	2.04541470184163e-07	9.6838735314897e-07	1.37406217173593e-07	5.03709185115302e-07	1.84700456491854e-07	3.40565635926447e-07	1.23118736673273e-06	3.95301237948023e-07	4.36455642219754e-07	1.54077862767406e-07	3.102081391823e-07	0.00132494441099906	0.00948436156744203
REG4	0.0154723726202492	0.00958033556395182	1.07009666652441e-06	1.98182725355794e-06	1.17600959514358e-05	0.0080012197300707	1.47390380615487e-05	0.0597785811003023	5.6547271073189e-06	4.50789366316111e-06	1.73579437060603e-06	6.27511373695226e-06	2.01477069657129e-06	2.22452639628007e-06	7.85303796430107e-07	1.58106833134832e-06	0	0
REN	0	0	3.29768336442315e-07	3.6254056029931e-07	3.624071917636e-06	3.21266000526892e-07	4.87232873198069e-07	2.15819050284247e-07	3.78816369295912e-07	2.9010242714694e-07	5.349143118629e-07	1.93378213647006e-06	6.20885572028725e-07	6.85525328712501e-07	2.42004610099104e-07	4.87232873198069e-07	0	0
RGS13	0.00259573586405662	0.700380788005427	0.00145460455281462	0.0015087897174314	0.0258994210443841	0.00168366099478228	0.00233599262896795	0.00114718720018107	0.00156273117381581	0.00140907761430781	0.00262756347112266	0.00567949768995872	0.00162331679014801	0.00150600640753944	0.000564110840161553	0.00202776472325063	0	0.000256432930107353
RNASE2	0.020046870251848	0	0.0010873208683661	0.000150988979313063	3.47965162455652e-05	5.52327516294604e-08	8.37661384239901e-08	3.71040819187402e-08	6.5126936570257e-08	3.37263782643881e-07	0.00240114126279642	0.0915889342781881	0.0327251669162829	0.00101345987769259	0.000301080878929729	8.37661384239901e-08	0	0
RNASE6	0.245349669638168	0.0111750703679824	0.373043288650973	0.169617515684511	1.1710795969811	0.000170987659278007	0.0090227682888246	9.91208763178445e-06	0.0034727752340591	0.00654094615267887	2.30532445416864	3.38908728030137	0.694065259481131	0.0711152516487712	0.156319191417433	0.00212482285044133	0.00512656453758255	0
ROBO4	0.00673482246202757	0.0430466278030723	1.01451916429732e-07	1.11534160685884e-07	1.11493130386598e-06	9.88362066194608e-08	2.91917616961524e-07	6.63958719918267e-08	1.87964621446561e-07	6.24023910770256e-07	1.64564259412078e-07	0.0141395831383509	1.91012975488941e-07	1.45344784927823e-06	7.44517552663186e-08	1.49895254549872e-07	0.764900391431825	0.00223074103269908
ROR2	0.00209384796112233	0.000757207840707884	1.84126549637576e-07	5.25431867899337e-05	0.00725457004245437	1.59714584307317e-06	6.77620487165632e-05	1.20502827844565e-07	3.09503471900979e-05	1.27876448201821e-05	2.98670053218717e-07	1.07972959557109e-06	3.4667221034849e-07	2.41052143903821e-06	1.35123566848964e-07	1.85128821894242e-06	0.00027303119181654	0.17977644240271
RPL10L	0.000607551846795237	0	1.42952414131964e-07	2.85285572383509e-07	1.57101144155647e-06	9.95033212681197e-07	5.75442038449119e-07	6.06662543309906e-07	3.18017811173635e-07	1.2575750223203e-07	2.31881850936636e-07	8.38281891451449e-07	2.69149829176329e-07	2.97170740360641e-07	1.04907413543577e-07	2.11212259550275e-07	0	0
RTN1	0.0810273301120303	0	0.000900825222563338	0.000417487913833273	0.000134717336053046	8.47671104119174e-07	5.43088808316374e-07	6.80077349814991e-07	7.54596362222956e-07	1.67798660662979e-07	3.09400738155804e-07	0.809513869666722	0.0911799843300852	0.0686770469076851	0.00188798758015652	1.31614311887425e-06	0.019251856767703	0.00497000458828667
RUNX3	0.54803057436217	4.90107004853495	0.0874789028516396	0.168020313807308	0.4691656296527	0.118302314157455	0.278372549722862	0.13955887029873	0.565376777707074	0.708663955377973	0.0644625912677559	0.688921162231812	0.0792391511878071	0.332278942968995	0.0124773403743568	0.283089648371093	0.0100509916767544	0.097834485889476
RXFP1	0	0.000193216717425851	1.02209937913754e-08	2.17248751354743e-08	1.12326177125665e-07	5.16448814054645e-07	1.028198137566e-07	5.64157011240497e-08	7.63111127094908e-07	7.00592097861921e-08	1.4406239350274e-07	3.60374428083152e-07	1.01417369304123e-06	2.88598941772988e-06	5.88355047142008e-08	7.13248122757563e-06	0.00717731033915565	3.59846878750285e-05
RYR1	0.0652923618846195	0.093358659639994	8.44392819452224e-05	0.000313846313361689	0.000120548062975864	1.62387384253756e-06	0.000334696006258703	3.08061900566763e-06	0.00184394684084738	6.00234409317871e-05	0.000394841650782807	0.407539246296459	0.00355631213722209	0.0787587200355633	4.6772680642073e-06	9.19457913126139e-05	0.00046179798732753	0.0013116505460119
S100A12	0.000988760445984541	0.00224060094521389	0.0055193139139195	0.00294968631082094	0.000307715070359228	5.95779039605498e-08	1.90061284275328e-07	4.00230545081151e-08	7.02504629546282e-08	3.99989404944103e-06	1.4287602728513e-06	0.0561896593578691	0.133717917551473	0.00152547225237455	0.142874560291334	7.87840733856946e-07	0	0
S100A8	0.141030639387022	0.0339222856162067	0.0582435728705376	0.0339497879314201	0.0601761501795847	5.59459016327914e-07	3.5490695682471e-06	7.42535982814996e-07	6.68581150423171e-07	0.00102898854051825	1.65684136367839e-05	0.696370533931906	1.34133692314845	0.0938505954410594	2.36434599289811	7.77589925715446e-06	0.000578088534573755	0.00659781990115818
S100A9	0.662552192445575	0.127589521354195	0.334099549005379	0.211972608651612	0.35374343114134	0.0018304620215538	0.000815051857099137	0.000106769048693786	0.000107593290100137	0.00761934412287305	0.000396712322124034	5.55732829428912	9.47156373964492	0.826700045720769	10.4608714636518	0.00303766803198788	0.00246654372377985	0.0129711302850097
S1PR3	0.0247543088579805	0.0552535804830536	0.0049935422446122	0.00140432040040212	0.00166396749616479	0.00079172256660018	0.00131710358529713	0.000596259774973123	0.000806873758805116	0.00080172627714553	0.000828910810868385	0.0100721118826258	0.146144570270885	0.00592220891440367	0.000457200159162516	0.00147354819878408	0.011310774651903	0.386068315117755
SAMD3	0.000180585188422736	0	0.00250140870433688	0.0029583810756598	0.0366855046141902	0.0241796456573405	0.0385817161934988	0.0192026840876029	0.0963837048364755	0.110037355972026	0.00192072929745927	0.00248086896707943	3.29928471861766e-05	0.003397943507753	2.30975888004255e-05	0.0305834697450226	0	0.000792365152214235
SAMSN1	0.168664830959006	1.77502022178944	0.00971164894350724	0.0321588468897629	0.108792327553617	0.0259972312424657	0.0821589976606399	0.0156584990211757	0.0542019887180669	0.0311148592140785	0.00532833820232111	0.243819409914068	0.122299177191095	0.29098393946616	0.0610592289798474	0.088798127777012	0.00274545124382975	0.00141865090650244
SCT	0	0	7.40648814985329e-08	8.14254149645356e-08	8.13954608309775e-07	7.21552848743382e-08	1.09430897474649e-07	4.84722473869919e-08	8.50809080225749e-08	6.51560490036113e-08	0.0516357140595406	4.34321094398609e-07	1.39448853132994e-07	1.53966729441338e-07	5.4353437817776e-08	1.09430897474649e-07	0	0.0039676893528325
SDS	0.231603062078949	0.0130737132143468	0.000404916527697135	0.000545328827986648	0.000551859971369588	0.000337979735386702	0.000796927766683454	0.000430031112317376	0.000472502955586704	0.00036602304733421	0.00164949899326645	0.0355367620165534	0.00158828928358111	0.00105714401254827	0.000566693661547322	0.000296681439130557	0	0
SELE	3.36929474320598e-05	0.000461875572598504	5.05345158259894e-07	1.25521822720819e-08	1.25475646751757e-07	4.58553732364524e-08	3.55932124090762e-08	1.02486555220537e-06	2.5409299428184e-07	7.86342194652059e-08	1.85202503601392e-08	6.69530212879587e-08	2.1496819180111e-08	2.37348308587158e-08	8.37888586628813e-09	1.94250097265143e-06	0.0799436025344237	3.01692979338378e-05
SELL	0.0160302655224692	0.0147624823984801	0.493174569649862	0.369864386695166	0.274524318444365	0.711901854847976	0.415996295181699	0.437706976301165	0.194491730159893	0.234763530074419	1.32968420513935	1.85702429535952	0.67122340664834	0.126263585455282	1.06006939901614	0.94216036283859	0.0146478048642955	0.00235464079268207
SERPING1	0.36478032530922	0.022628713120851	0.00340134410903052	9.82377791980341e-05	0.000139551531496189	7.5165671959421e-08	8.68197216717846e-07	3.45448764099824e-07	3.0442989769189e-07	0.000226247987770657	0.179058622426101	0.106600715378419	0.0722785760026698	0.0482890215552803	0.07214966178984	8.3163706927902e-07	0.867281359920548	5.4905617979736
SEZ6L	0.000209596872546095	0	5.28917762080398e-07	1.91262316061623e-05	2.39882777018352e-05	5.73428228912697e-08	1.28474423113203e-07	3.85215788683362e-08	2.04033552939398e-07	1.34113001338943e-05	3.89663048024117e-07	0.0712657747901765	0.00287165179948065	0.0188873213944892	4.31954438783574e-08	8.69662781270956e-08	0	0
SFRP2	5.66450473126461e-05	0	1.80737774122981e-07	1.49360917583836e-07	3.45403808751341e-07	3.06192875655412e-08	6.59051773825898e-08	2.05693274480883e-08	3.6104310219515e-08	2.7649143157712e-08	2.92691407439935e-07	1.84305314688061e-07	3.44142966295239e-07	6.53361922484331e-08	6.88395230688001e-07	4.64372931818777e-08	0.000677864339067855	0.962296982200498
SFRP5	0	0	4.8356648973101e-07	5.31623102510078e-07	5.31427533234538e-06	1.90436959825459e-05	2.13610233678536e-06	0.0148575907764782	4.72935393960636e-06	4.25401097847461e-07	3.15573909201164e-05	1.42826223626689e-05	9.1045568482916e-07	2.69474530162113e-06	2.89327749876748e-06	0.000329554772113377	0	0
SH2D1A	0.00246227696897859	0.00960112505620923	0.00078986075208922	0.00053503708117271	3.97733769544237e-05	0.0622012907497069	0.126165276884541	0.0323394639423814	0.179560754352807	0.136974506525661	8.03342800460623e-06	0.0001882179454314	4.04436456759068e-06	0.00284654053852418	4.50626496539479e-06	0.106238046328858	0	0.00015006325307631
SH2D1B	0.000247601377529613	0.000420283307202967	0.00374773088489051	0.000499679618978023	0.000918711175861429	5.52795191786582e-07	1.07463341486381e-06	2.04135527111028e-06	3.01195949950752e-05	0.499588482059505	7.30529649539711e-07	0.00357683729277296	0.000127834771322674	0.129197389212089	1.1993757091558e-05	3.19272974815913e-06	0	0
SHD	0.000621389978543742	0.0106895698040664	3.79187981764672e-07	9.39221150052484e-07	4.16718151610289e-06	5.32781310391863e-05	1.3206075010578e-06	2.48162061241338e-07	9.63977249042845e-07	2.39953849110065e-06	0.619133913781707	2.22358202552574e-06	7.13932542779343e-07	1.77546128074861e-06	2.78271833709777e-07	5.60250422555945e-07	0	0
SIGLEC1	0.609160882713175	0.00240493728291142	0.007098699318203	0.00141373172278634	0.000232076157743016	3.68157694048775e-07	7.15703022511514e-07	1.02197291807869e-06	1.66329205237136e-06	0.00104527277429575	0.0234017896994287	0.297756550594833	0.195912969811238	0.0266008797836816	0.000401018730051858	3.76948997308038e-06	0.00125752288968023	0.00172457693613246
SIGLEC15	0.00780215163348669	0.0281507861727736	0.00061839825100771	0.000655046681524763	0.0014686384015343	0.000586054781409219	0.000886545366305579	0.000487630531660762	0.000528574689746174	0.000719628001284465	0.000851650517927546	0.00442662116918597	0.00630127663317127	0.00133763129107663	0.000596823425585301	0.00115558810292623	0.000140925391770678	0.000104322476299709
SIGLEC5	0.0264905678937969	0.0144363732414647	0.0172296427265782	0.0236427557932308	0.000191962015390601	2.00827489871677e-07	5.93301469165597e-07	1.34911251311969e-07	4.28744755833526e-07	1.50260723937802e-05	0.0843607447446173	0.443363604398806	0.161993014094382	0.146956550735453	0.193993600309367	3.045755067354e-07	0	0
SIRPG	0.000705263362264696	0.00359530342795765	9.28824039956888e-07	2.74344401876453e-06	1.57778902677273e-06	0.19692201458679	0.206324905928216	0.161919173628578	0.110766404004787	0.000264018133404457	0.00604365642332701	0.000392105667915806	0.00252244688870028	0.000779386261555608	0.000999698298659373	0.306665444250946	0	0
SIT1	0.00350018371333825	0.00185483854580784	0.0537838123726848	0.0937689079864161	0.187438747633515	0.0840723181705024	0.181825310708341	0.0404310439102111	0.126724685066516	0.000196001147036023	0.1997177594385	0.00445809785316576	7.56660007086187e-06	1.41796576039725e-06	5.40533610682978e-06	0.209408321197731	0	0
SKAP1	0.00246278984366092	0.0983669008638909	0.0970766680200604	0.0203174636448182	0.0910449466007918	0.275118738848427	0.452866624111026	0.168377501934538	0.384652214579451	0.333310794891726	0.000111936788600724	4.68351445755015e-05	0.00100487692931423	0.00918017138321275	0.00187550551863427	0.562420155110077	0.00404107773891085	0.000307686690605825
SLAMF1	0.00180644933304409	0.01794959207961	0.050222953647302	0.0320110147647691	0.342273699222909	0.0313682535654324	0.144056752384681	0.00232905091260982	0.0508501500786655	0.000277182226186769	0.00708371938654195	0.00049573844797668	1.42073662140224e-06	8.94827571630766e-06	3.54592672341534e-05	0.125982485722609	0.00372920986138133	0
SLAMF6	0.118911587321976	0.16662452142288	0.0628362684095875	0.0570555475069312	0.103394302777565	0.0283910432201926	0.0798906060640964	0.0239473958108449	0.103025916202193	0.0857623991517922	0.00331392587490702	0.00113252140911956	0.000806637771921507	0.00481448082096991	0.00107874778561436	0.0745281053986068	0.000506496784794403	9.6956575149211e-05
SLAMF8	0.507006986420218	0.0149417910257351	0.000202395750896935	5.1803672615138e-06	8.01126746432703e-05	0.0045327796381821	0.00612056203590848	0.00272904094754624	0.0265170912147318	0.017575228303144	3.77609295682608e-06	0.587099038099258	0.0142291658481415	0.0126930879146875	9.92735497736087e-06	0.000242787078259874	0.0139988618998212	0.21491469315612
SLC12A3	0.00148631983381453	0.0144616866802568	0.000316982663239908	0.000833201342274437	0.000910659564197697	1.39383570518912e-05	0.000200280475895562	9.43375046656478e-05	0.000129126773041052	0.000290894099899186	0.160162897934298	0.00172914434883283	0.000124494020049678	4.86205103569108e-05	0.000157688006901557	0.000250689081185432	0	0
SLC15A3	0.879256330587453	0.114497085391076	0.0175744431619968	0.0208749948590729	0.000837122424866897	0.00722769062955601	0.000110331478064937	0.000380857720337452	5.57766643879526e-05	0.000140834763922408	0.0379597509650773	0.425588055241034	0.0960493608118032	0.156483732775172	0.061418110629033	1.73693749654841e-05	0.195228849366354	0.168433993282629
SLC18A2	0.0012038653813247	1.99542806793113	3.92646362610461e-05	9.09494593618275e-06	4.40120656990487e-05	0.0014615936161304	0.000236973924088976	0.00263494117285932	3.98986609562121e-05	2.56591272673675e-05	0.0262608719336348	0.00046360651699154	0.000271638925578535	9.35370702831758e-05	0.000545376754827182	7.27422152430892e-05	0.000100030858883688	0.000187750484996743
SLC1A7	0.00652872961673587	0.00383267300302431	2.56324203670766e-05	1.40110357820964e-06	1.50386231994447e-05	1.59727060425247e-05	1.11931632848034e-05	2.21807273867816e-07	0.00135725802181022	0.0450075730351023	5.49756312572601e-07	1.98743782525121e-06	6.38112974430058e-07	5.36455885117029e-05	2.48719391355065e-07	0.000156243315048029	0	0.0250730323993322
SLC24A4	0.00623383269790019	0.00292667028776565	0.00241341992453821	0.00201578278094578	0.00241123985933459	0.000445694855578226	0.000696180932993532	0.000308327288556499	0.00058564384495517	0.000459302534809554	0.00138026385164174	0.0606968018854666	0.0788175719369261	0.0944828948717603	0.0051446943319237	0.000673308124045312	0.00243679425266329	0.000231371260959757
SLC35F3	0	0.00643315598179536	3.15607364056229e-06	8.34568868251073e-07	3.93911501227658e-06	2.86752787776707e-06	1.63257438640212e-06	2.34580350564483e-07	7.95772645712485e-07	3.15321233089051e-07	0.0892508834225662	0.000537498730378481	6.74859587024877e-07	2.17899511828606e-05	2.63042239322711e-07	2.49956290321239e-05	0	0
SLC37A2	0.356287822892139	0.0435837354523057	0.0317833037472827	0.039743991329682	0.0353570325989491	0.00649828602286964	0.00823956597863964	0.0059003515000493	0.00520620018329092	0.00761305824166	0.0294496637810155	0.951788124379443	0.566096407678479	0.793999823157076	0.00715020636745127	0.0111810121658788	0.00394407268908043	0.00729815499806315
SLC38A11	0.000692176989060369	0.126258813215979	0.033007884717655	0.00811875850874559	5.96718798217071e-05	4.56718042845654e-05	5.27827220927961e-06	5.5141917383923e-07	1.03879264455657e-06	3.12864295071823e-05	0.00153738066949873	0.000137503802971124	1.67802208897298e-06	2.37055435619302e-05	1.08930540975628e-05	7.11980024665246e-06	0.00040317411481364	0.00199385315606533
SLC46A2	0.00185711241202997	0	0.00764085744394843	0.0063117549475762	0.00608026552121447	1.25644613352667e-06	1.01579921895848e-06	6.47749870082449e-07	3.67606095400069e-07	8.57239917354491e-06	2.23374594649833e-05	0.300624745309154	0.335080967716462	0.194724108546235	6.15076290994536e-05	2.70863118744854e-07	0	2.48811445116836e-05
SLC4A10	0.000940581688280981	0.00482699539772476	0.000774052837064525	6.7438440289139e-06	7.01733622605522e-05	0.00160087637244931	0.00833016044477945	0.00182257706995197	0.00363055322133688	0.00423708580783254	0.00106491121570367	0.000670204013134665	0.000874397537089211	0.000317381250244502	0.0022816765752478	0.00426924973998916	0	0
SLC7A10	0	0	2.60176840610724e-07	4.94176895386494e-07	2.85927870410177e-06	2.53468765117026e-07	3.8441140516392e-07	1.70274439481804e-07	2.98874195134486e-07	2.28881686346489e-07	4.22030559875457e-07	1.52569325522326e-06	4.89859178882909e-07	5.40857912882868e-07	1.26389304812411e-06	3.8441140516392e-07	0	0
SLC7A3	0	0	4.46897523324454e-05	1.28623699762162e-07	1.28576382699263e-06	9.34864533397559e-07	5.28303947190375e-07	0.00277516720484955	1.72324075757361e-05	1.02923787227604e-07	1.8977920095543e-07	6.86075546199321e-07	2.20280454516175e-07	2.432136254958e-07	8.58594367613588e-08	1.42350823504815e-06	0	0
SLC8A3	0.000844954523650635	0.098092387240785	1.00272131747643e-07	3.02813343419705e-07	1.10196576393166e-06	9.76868400356743e-08	1.48152122123604e-07	6.56237541700391e-08	1.15186088816165e-07	8.82109820154835e-08	1.62650541078249e-07	3.68545528444391e-06	8.47138333458643e-07	2.08446592594648e-07	7.35859555504631e-08	1.48152122123604e-07	0.00319961491709843	0.00124765000891855
SLCO2B1	1.89463261227269	0.202512157243144	0.000494265368660756	0.000366023572687982	0.00102785393699006	0.000690230053989367	0.000571724267133536	0.000272994099921609	0.000477355433050667	0.000764386697084102	0.000593952028913985	0.00184491340258541	0.000667525635310448	0.000331041898928794	0.000149224402210475	0.000535113383113471	0.480357802842635	0.0284420428178512
SLCO5A1	0.0121274273692563	0.0112002616463257	0.00224143586829722	0.00114261540497071	0.04167518293868	0.000279083837131735	0.000452251913707261	0.000156387840247184	0.000370757327849218	0.000267908469000965	0.000374306538206601	0.00232394595953705	0.000266750245666464	0.000566504224574125	0.000241863384911325	0.000451859998077222	0.0051710913959181	0.00726901236499985
SNAI1	0.0136071787431838	0.00249150449648608	0.0001297021314345	1.3475459528079e-05	1.86779196616084e-06	1.16510347906218e-05	7.41775339853533e-06	7.11187342085627e-05	7.15167392704715e-05	0.000143201212044686	0.00221758347947172	0.0257084308855424	0.00320854989481781	6.39743495644649e-05	9.47113620182042e-06	0.000224032325407582	0.140553350779777	0.049040468398216
SORCS3	0.000667628928236393	0	1.24638272280726e-07	1.37024765794325e-07	1.36974358214122e-06	0.00345554655864665	3.3122107926627e-05	2.2274583604733e-05	2.58942401916397e-07	1.09646261657886e-07	2.02174642866259e-07	7.30886618943543e-07	2.34668087957036e-07	2.59099140618521e-07	9.14673519360142e-08	0.000768747495399857	0	0
SPIB	0.022919797389838	0.0769510041270093	0.200741435285081	0.295175048120788	0.0406639121039465	0.00128990787150113	0.00219057435108069	0.00101059696576981	0.00139789909445233	0.00224564123833465	1.04740298160756	0.0925674621207102	0.00176638275059409	0.00204964784738042	0.000881262142996991	0.00189144040243656	0	0
SRPX2	0.00453542043430132	0.0101249717003992	0.000385624760912388	0.000297229086130743	0.000112215316432629	0.000175339817448611	0.000327081173759821	0.000126724810163244	0.000217883751512569	0.000165087961144988	0.000235931550572129	0.000603514404910035	0.000287625176660522	0.000266313416793618	2.02227560746042e-05	0.000168620581747307	0.0110013300902267	0.341001282064075
SSTR3	0	0	0.000462373391553417	0.000185998250643151	0.00906199031054895	0.0101424628021002	0.00202546233703405	0.00416634809490291	1.36809316425905e-05	8.68385378869397e-08	1.60119917622905e-07	2.33985188213118e-06	9.73659399570703e-07	1.27293958215259e-06	0.000320731584183964	0.0105202480009264	0	0
SSX1	0	0	1.33728912476554e-06	4.83425613525297e-07	1.24996748276733e-05	2.3118059927446e-07	2.32427091191775e-06	1.02098657666807e-06	8.84393043962987e-07	1.15057921534529e-06	3.84920318284969e-07	7.52142725265202e-06	3.2286033500117e-06	4.9329887398499e-07	9.76454743419578e-07	3.50609113405755e-07	0	0
ST6GAL2	0.00543965394533713	0.0131206856727939	0.00126243541126633	0.000760345257409177	0.00202729860373451	0.00188838416435487	0.00175646879983023	0.00100680295150021	0.00136160596341616	0.00111701285400786	0.00119304390309878	0.00423466121664467	0.000850678054024651	0.00150561501678452	0.000639523033579678	0.00240067517256309	0	0.0194007993675716
ST6GALNAC1	0.00877665391389374	0	1.44571970642834e-05	0.000238671793349686	0.000131574887207617	0.0499696616804571	0.162942950168132	8.77700329147893e-06	7.78981466442837e-05	0.000150053241916913	1.88600593922519e-05	0.000628014417668331	0.00160562337378232	0.000293865758441079	9.48607188820288e-05	0.107340806938272	0.39263378536732	0.0335227745674905
STAB1	0.502700299424244	0.249320942406416	0.0151204649643922	0.0106611127789463	0.00141269933454827	2.80378453352916e-06	3.08356938285777e-06	1.47980037585654e-06	7.23165851105826e-07	6.97583877020632e-05	5.77588806073765e-06	0.453699914661884	0.552968310944049	0.0381339450960568	1.42648650772444e-05	3.00949608428912e-06	1.6569157476376	0.00882155600263235
STAP1	0.0012465601813931	0.0676561307314231	0.0943937818262502	0.0614156815386989	0.170540483355832	0.00270264891247413	0.000346795229972571	0.0002008310841104	0.000100093170565478	0.00683936809317303	0.0170032836115469	0.0144525026840069	0.000705336184743374	2.8303492639407e-05	2.32080896583126e-06	0.0015129121039448	0.000767890661005083	0
STEAP4	0.255394666913533	0.412506028552515	0.0165704451957156	0.00986786606104806	0.0199637969490921	0.00422616406515624	0.00503215936005597	0.0032900080835905	0.00427815434091838	0.00418250606061422	0.00439559093818135	0.0273609900657091	0.443611501960222	0.0134464051026408	1.8122179662519	0.00466088856365624	0.022866423488641	0.21558537094309
SULT1C4	0.0023590625228788	0.00675109258930614	0.000221508971591381	0.000127973825984559	1.21829996326323e-05	0.000145208337042468	0.000262519772605334	0.00010903687606544	0.000185090153379245	0.000192698503372856	0.000507725370224759	0.000770874799313283	0.000263895717412403	0.000223284169856392	0.000195669588461045	0.00015047489241521	0.0186153291252183	0.00327570950084797
SYN3	0.00171982786579315	0.00897099882631783	0.0327896904558956	0.00247914936217923	1.96614382255447e-05	0.0001515985447713	0.0019385563090823	0.00110683667572289	0.000540544657145489	0.00331090249579636	0.00286914597557806	0.0206766060974239	0.00554370482643295	0.00519969829585119	0.0032789053454852	0.000194247146678277	0.0208202358488483	0.00517214144116243
TBX21	0.00425327330624177	0	0.000492217383458455	0.00331710128231957	0.0271840377204402	0.00398775776785863	0.010118249908686	0.000102317782622607	0.0696358620438162	0.173078930626302	8.1014687599215e-07	2.92878227777197e-06	9.40353427403889e-07	0.00112644528304413	2.30450494428203e-06	0.00228220754605985	0	0
TBXAS1	0.395709057473851	0.226701076886211	0.0494154629029567	0.098886248581182	0.209064615064012	0.0142446113867215	0.108473523945736	0.00168789767299392	0.0191239226922704	0.168651071004681	0.135153223809458	2.06957476250407	1.75409405622572	2.45559400109746	0.629291314197301	0.0729453367436626	0.0633056185366705	0.00818868977550652
TCL1A	0	0.00137100211268343	1.5960663787018	0.0257813246148323	0.010599462309584	0.000365443080391826	0.00021390634125517	0.000183781537971726	4.25486369618147e-05	0.000734728682792449	1.68185180812273	0.00136876801314968	0.000393352621201183	3.32111372586299e-05	3.9768183705256e-05	0.000510548813264002	0	0
TCL6	0.00247170716346843	0.00330212851870054	0.0255006435171172	0.00169654197073539	0.00364375381359238	0.00124020595981484	0.00237745045907928	0.000887416549072241	0.00148987015280267	0.00114081560088463	0.0182183553383301	0.00331305958013617	0.0019978117311829	0.00225799507615798	0.00106156465491637	0.00196697224817935	0.000543173251291417	0.000503247806272742
TCTEX1D1	0.000827188448284683	0.0169785601217965	7.32659777552936e-08	8.7909016629674e-07	8.05174855068444e-07	3.66657469122414e-07	1.4413454708841e-07	4.79493995933117e-08	8.41631794780584e-08	8.93225091914888e-07	1.18844096727858e-07	0.000986465501586402	0.000179916263532011	0.0004584296434551	5.37671523333199e-08	1.08250516815831e-07	0.0169549784711892	0
TEK	0.000444430339618291	0	1.68474168533159e-06	4.61622372582512e-07	8.36168221206197e-07	7.4124472775317e-08	1.12417373096991e-07	4.97951021613019e-08	8.74028487504665e-08	6.6934220950364e-08	6.12027597656649e-06	4.46174139476583e-07	1.43254547960104e-07	1.58168631232693e-07	0.000545509130208181	1.12417373096991e-07	0.285898800327202	0.00144176148768823
TEX101	0	0.00226301028593233	6.57031099195276e-07	4.87276599832831e-07	6.97819642942888e-06	5.58429574480717e-06	6.36184770839889e-07	6.04947416745351e-05	8.59924620002355e-07	5.64526530399175e-06	1.28771727861882e-06	6.93007935874682e-07	2.22506258885725e-07	8.94935840022287e-06	6.81513881103512e-07	1.7460924960329e-07	0	0
TGM3	0	0	5.26561740781771e-07	1.10605979991161e-06	5.78678243719906e-06	5.1298552892154e-07	7.77995221266968e-07	3.44611784253036e-07	6.0487980442591e-07	2.54730941459623e-06	8.54131158443957e-07	3.08779095973178e-06	9.91406849914228e-07	2.78212199998033e-06	0.0466177522816199	7.77995221266968e-07	0	0
TGM5	0	0.0054892887475413	0.000695059777679268	0.000288394803907206	4.56831221281987e-05	0.000352557765962603	0.000323690857690324	0.000370457108884213	0.000407152752738173	0.000466146342614737	0.000104491815288006	0.000986927061640858	0.000578433573260169	0.000696636059964899	0.000805322919935173	0.000887910227622375	0	0
THBD	0.321604667926399	0.00749075614367434	4.18949696430071e-05	2.32319096866783e-05	4.70536729202621e-05	2.4013860410744e-07	2.03653588375615e-07	7.16421936317058e-07	5.5395538530079e-07	2.74401444674928e-05	0.0300405539498839	0.0638875459327034	0.0100184947371834	0.0174831344882027	0.0188306490335495	9.24417774815401e-08	0.65948597101769	0.0212739357725813
THBS2	0.000981709479302276	0	7.24510780680433e-05	3.6283843213153e-05	0.000127080872384855	3.81885279542506e-05	3.73859444965759e-06	1.68374066410047e-05	1.29419275330145e-06	2.11642399949228e-05	9.3468936626887e-06	9.61930368129853e-05	6.26892197629537e-05	2.54356703719924e-05	1.33961093671658e-07	0.00029201259846284	0.00864761184642615	3.36550145865337
THEM5	0	0	0.000206434097443398	2.30821816372134e-05	0.000367269597762912	8.91472439776052e-05	0.0139124036502016	8.79594860859225e-05	0.00641222274719733	0.000233014586662932	0.00621787364389899	6.03046382133649e-06	2.19384917845528e-07	2.42224855425796e-07	8.55103804898444e-08	0.00999074544221104	0	0
THEMIS	0.0012903053595358	0.0028248012880991	6.93095799207883e-05	4.13889613610309e-05	1.13674054120333e-05	0.0588833674687411	0.0994466285004177	0.0836873695680453	0.108841089592471	0.00166038536009475	7.97518288015823e-05	4.045302429187e-05	4.07373442620507e-06	1.12652902907219e-05	2.71406365236953e-05	0.0401929566811863	0	0
TIE1	0.0626243500267047	0.424559983863759	0.000673124820859198	0.000799750278192121	0.00240640754512122	0.000818436293586326	0.00100761513549624	0.000892567059854708	0.000467146032223302	0.00535071767337967	0.00111496345725808	0.00426450916283756	0.00162751157982642	0.00131035046290529	0.000326054091281011	0.00114955912160815	0.750629851916135	0.000543408808244823
TIMD4	0.00193077130509668	0.00252014726737578	1.89173577026069e-07	1.55343557919581e-06	0.0165074633897392	0.0217304415732026	0.00120985127539891	0.01427163884966	0.00122605417674936	0.00476234796765972	3.06856791859529e-07	0.0205706110740236	3.56174719051889e-07	7.3872899988459e-06	1.38827390898564e-07	0.0402653347656123	0	0
TLR1	0.0509639179731994	0.00288712990108628	0.0715835411346532	0.0539933638406836	0.10875836806663	0.023849663932373	0.0288241655053683	0.00757809555837926	0.0104294499843941	0.0330792814663089	0.0630626929672817	0.583812860605311	0.274912087633466	0.388986602380761	0.559364988449006	0.0255827293379727	0.041994308984982	0.0426104267384295
TLR10	0.01804644618001	0.0210218122394284	0.0867724089099018	0.139985528172733	0.0229187582123986	0.000179878452515926	0.000299559065584654	0.000130509134585116	0.000258764586895531	0.00108565744781774	0.0448681988321092	0.115424870888814	0.00249642060630449	0.0111180956269024	0.00620573682547503	0.000354674542234787	0.000132252649193781	0
TLR2	0.378207666895358	0.0455923607240342	0.0336366293521081	0.0270053114257506	0.0513107857091805	0.00558055133370365	0.0039067491897958	0.00126192030249552	0.00116963202067651	0.00262417846367779	0.00165462324239689	1.48038624407245	1.13067514521392	0.863405390349511	0.698569528199754	0.00473210753800079	0.0154337404742058	0.03892805750593
TLR4	0.236553536555013	0.048580259728338	0.0302547146656205	0.0249616868637249	0.0257946312457994	7.70966117338337e-06	4.24094912221812e-06	9.22227618629447e-05	2.15956609535554e-05	0.00229222779642675	0.00137899849526552	0.478135094580706	0.851111864305564	0.69870789441212	0.513547935394758	0.000195170582704964	0.261438448972365	0.0922981675195993
TLR8	0.0845479201730896	0.00509458025294088	0.00714390840404424	0.00327519940270646	0.000424891155833624	5.25905433435039e-07	1.28409234091991e-06	8.00578888875542e-08	1.12266105345021e-06	0.000458381834841841	1.67058248454143e-05	0.185386731608978	0.210620640344997	0.172095336768718	0.0896933429560872	2.94584566500343e-06	0	0.000126046499283222
TMEM150B	0.0697067447842179	0.0914444020409673	0.0092401671144163	0.00491675479613707	0.00220903319556628	0.00161561538904554	0.000656369611933998	0.00119195649332147	0.000983307487495165	0.000171084147376476	0.000422236013754578	0.0515507655037373	0.1824357713581	0.0309505926240125	0.00035464166757874	4.01283848798115e-05	0	0
TMEM156	0.00445146201009126	0.0387453940989945	0.0359673612144961	0.0492146535345058	0.292339970830155	0.00699662850448789	0.0205196505987166	0.0040825285668955	0.0113375423943577	0.00910356578995736	0.0167139054771629	0.0360150763307702	0.00200122819342434	0.00270076790965702	0.00125697756676221	0.0117854896105206	0.00135712461658032	0
TMIGD2	0.00437513967815488	0.0172149919932644	0.000324031559048505	0.000391519561991964	5.87813692231592e-06	0.0388747156653265	0.0141349431748778	0.023560157186027	0.00298821177226047	0.0208763636648194	0.0855339548324508	2.1462719002657e-05	5.68715508493615e-06	0.000875770382502658	5.22133560896036e-07	0.0211636823971806	0	0
TMTC1	0.0202299818882948	0.00984141456812679	0.000497192871560239	0.00048977793636612	0.000668314066197685	0.000557227664912862	0.000774657019297335	0.00048454510721282	0.000772656432747489	0.000496403437906653	0.00047999361629817	0.00147820816471406	0.00110955806559042	0.0178321402481088	0.00062397253804551	0.000693580927064497	0.34599380393413	0.0518899821600075
TNFRSF13B	0.000454293264317483	0.00252341637176522	0.00624796288505249	0.0448521387694267	0.294513345690759	4.05709305928594e-05	2.80756827770276e-05	3.96315354145308e-05	1.0570170648858e-05	3.0585992078903e-05	0.000247438229404105	0.000570437702790918	8.98526948012532e-05	5.96647471659023e-05	8.55467413692966e-05	0.000323912368221851	0.000289671681175985	0
TNFRSF17	7.07633817707983e-05	0.000628612588518941	0.00506259777068491	0.0113007652479562	1.09401997468501	3.44147139360719e-06	5.67295625617611e-06	1.29075069785686e-07	1.63143964675053e-06	1.98454996052253e-05	0.0108636102545239	0.000127882714984637	4.25113481085885e-05	2.08031453208787e-05	3.08266589722124e-07	3.33854434365716e-05	0.00109851048447141	0
TNFRSF8	0.0029489947777306	0.12238282992728	0.000178345781883316	0.00391977513628873	0.00981606147999297	1.79184575774592e-07	1.05486067716451e-05	6.37814492023425e-07	3.53447385659594e-06	1.86281149469061e-05	0.00283382093616191	0.0428229321786283	0.0992899625521895	0.381004046761722	0.0185939270659835	0.00246499834776709	0.0044761222484495	0.00192629933499551
TNFSF14	0.00873637802955098	0.0218462599999594	0.000481538586183312	0.00036413254631359	0.000677386163178737	0.000389295914603154	0.00376457927372789	0.00040525782301388	0.00453075892938204	0.00522194777397026	0.000148205164453107	0.00458808423715803	0.00317374392024843	0.000633272607431019	0.00901498350096517	0.00321232490935435	0	0.000667432047652105
TNIP3	0.0150445824877814	0.00818050122311334	0.000684224068619105	0.000474595924689902	0.00191759243471052	0.00105835122945422	0.00185235529254594	0.00086770992592538	0.0099600313091447	0.0021951223738594	0.000411168500719414	0.00188103045727938	0.0013599579804463	0.000574915620321096	0.000407011647580521	0.00385437222011138	0.00190781867177145	0.00174735610748367
TPM2	0.00330646692985515	0.00178142618422296	5.66461389969497e-05	0.000464418883078436	1.62179296588697e-05	0.00504782732785908	0.00505177301295422	0.00202629772148168	0.00207178973315629	0.00259017950488167	0.603383782857375	0.00724591208186889	0.000674485130818536	1.92520151974898e-05	0.000464723610350567	0.00446843946654419	0.177196472179727	2.86314837771063
TPPP3	0.00571150187531582	0.051787861809152	0.0126487467682072	0.00466019857546614	6.4198927431112e-05	1.11793346864523e-06	3.54472108539744e-06	7.5100178384358e-07	1.31819581596566e-06	6.1601011217452e-05	0.0454242191963392	1.56957296721568	0.557690558037824	1.23067702186534	0.000752430192010704	1.69546088001524e-06	0.141267491411334	0.29088879553764
TPSAB1	0.0070484704760156	55.1932086308707	9.78414412955143e-06	7.21390651684681e-06	1.53012053036526e-05	1.35641817901669e-06	2.05714742779036e-06	9.11210282767426e-07	1.5994017698087e-06	1.22484235902216e-06	2.25846337812614e-06	8.16462756676351e-06	2.62144290278996e-06	2.89435862032401e-06	1.02176841622179e-06	2.05714742779036e-06	0	0.00267821485488262
TPSB2	0.0372949325703722	87.5933651381827	0.000101379776494878	3.00889957359098e-05	9.24340980568611e-05	1.6288327255933e-06	4.76048085336164e-05	4.87680360442961e-05	6.71638896117047e-05	8.14489884703478e-06	2.71203904279184e-06	9.80436032099363e-06	3.14791710579549e-06	0.000157734821099273	0.000439594942193862	0.000104867130066714	0	0
TPSD1	0	1.4627884022079	1.01439097862005e-06	1.75696872663427e-07	1.75632238696357e-06	1.5569411471936e-07	2.36126109611135e-07	1.04591696346549e-07	1.83584565942241e-07	8.6770909302201e-07	2.5923381278947e-07	5.6230410055537e-06	3.00897789745866e-07	3.32223948368471e-07	1.17281920482059e-07	2.36126109611135e-07	0	0
TRAT1	0.00015562203985884	0.00543097792557624	1.32129380978443e-05	5.01251771623337e-06	0.00113360661633077	0.0940371599657738	0.111501879225007	0.0190475915877885	0.0339776841778302	0.000360923444321693	1.22412785501008e-06	5.59770347639341e-06	1.41611837883118e-05	6.82243306307002e-06	2.63272724138878e-05	0.0884904123886727	0	0
TREM1	0.0496220663616235	0.00719151549200632	0.0157213094850925	0.0118161336524259	0.0117484469738752	4.56904953523273e-07	3.59467854792223e-06	1.93069839292137e-05	2.01226368901531e-06	3.52630801771151e-05	1.57540270681507e-05	0.361536422242777	0.496292483901431	0.0956535434807162	1.16804821010268	0.000272648104842989	0.00179286198454685	0.0354353643661627
TREM2	0.395236957061524	0.00147158896567121	1.46998757813396e-06	3.11414593935236e-07	1.54041409552081e-06	1.36554319801147e-07	2.07098645593378e-07	9.17340258955538e-08	1.6101614099813e-07	1.23308222926616e-07	0.000260453157481419	0.00254175228623009	0.000104179772788664	6.10337757431533e-06	7.02661014790225e-06	2.07098645593378e-07	0.00064328732637484	0
TREML2	0.000784808476639329	0.00623614889858946	0.110403002178085	0.0190494844193051	0.118975449618986	0.00445733431675753	0.00437978366662716	0.000873903447054057	0.000258373948242817	0.000483154194367789	0.0842552443786933	0.0852173766805847	0.0117609111658773	0.0121635387807152	0.10820982200455	0.00732508116659538	0	0
TRPM6	0.0226644532203219	0.0991605273897693	0.00125702730782363	0.000893854449742723	0.00024800877142055	0.000725660436695912	0.000917747484909914	0.000291922373884966	0.000525200333870244	0.000833728170408809	0.00051648223936275	0.00189359299722857	0.00105051729463763	0.0010066029879758	0.0106961978227054	0.000946774803631685	0.0111530709902613	0.000297157655083228
TSHR	0.000164130801246046	0	3.32109207083552e-06	1.92078059509898e-05	0.0858280899753911	0.000263188805378521	0.000107359738806106	1.30631950485157e-05	0.000434298509400905	1.38276932941969e-06	0.000105734325978963	0.0015922410798196	0.000337475719991204	1.79741983668188e-06	2.99778305395505e-08	0.00684354709283325	0.000465015962464405	0.000296343115246933
TSHZ2	0.00175355382457625	0.00235260771572707	5.77838495979823e-05	0.000324750214402505	0.00187890930776579	0.00306960982190379	0.00228314506045117	0.00016676935309431	9.62890144460262e-05	6.56167186681795e-05	6.48093078452176e-05	0.00040589030827557	0.000116941825139019	0.000158189826984582	3.18572975957332e-05	0.00250860708002569	0.0154253872964909	0.0305337186868747
TWIST2	0	0	1.24063275173712e-08	2.11321684616374e-07	1.36342450708771e-07	1.20864582261971e-08	1.83303547797786e-08	8.11940239988061e-09	2.65436697834996e-08	6.34060763894567e-08	2.01241945127173e-08	7.27514799968858e-08	1.80298933358589e-07	6.25799212611692e-08	4.8987055971103e-07	1.83303547797786e-08	0	0.0188960958184234
TXK	0.00522558660471045	0.0167981404253686	0.00164207412731313	0.00148328893381899	0.00575910635646519	0.0798721736056338	0.0459147901283329	0.071987999460171	0.0189266624228225	0.149523187980469	0.000855298722899731	0.00717659980499226	0.00102298042447034	0.00393780231294457	0.000758370410939427	0.0902038048077227	0	0.000162746208455815
UBASH3A	0.00038164418510516	0.00518174209702799	3.50759804507026e-05	1.5551239358546e-05	2.88786019455166e-05	0.102597991432939	0.129500333265723	0.0603299658793337	0.0706663347589856	0.00125423671108029	0.000132814551015015	1.5620286580862e-05	3.14814633469934e-05	1.47078647136639e-05	3.20003622994786e-05	0.142933509385126	0	0
UBD	0	0	2.44242456930368e-06	4.61751023828595e-07	4.61581158537219e-06	4.09181539693484e-07	6.20565814364094e-07	2.74878671087704e-07	4.82480763589616e-07	3.69489947937599e-07	6.8129544169994e-07	0.000162691368398258	7.90793031069336e-07	6.040882803972e-06	2.95096712332475e-06	6.20565814364094e-07	0.33485010330655	0.974673372101205
UGT1A8	0	0	3.16578162429103e-07	3.48039552929149e-07	3.47911518908611e-06	3.08415905526277e-07	4.6774438484963e-07	2.07186654404986e-07	3.63664357177427e-07	2.7849882221323e-07	5.13518646858343e-07	1.85643413162866e-06	5.96051202465823e-07	6.58105478542124e-07	2.32324836250455e-07	4.6774438484963e-07	0	0
UNC13C	0.00197486261995774	0.00949883992549193	0.000137957240162044	0.000140315252744543	0.0092553739556915	8.60929787183522e-05	0.000124143386083394	5.62239753898919e-05	9.91766449792168e-05	0.000122728352556115	9.19955324259558e-05	0.000256595088840385	0.000119055564742956	0.000146818226506774	6.42254751165561e-05	0.000133531427576984	0	0
UNC45B	0.000408960373335824	0	3.72922124331313e-05	1.33147360258543e-05	6.53228430412293e-05	0.000275174403923431	0.000722672925044599	0.000252384546043903	0.00274737119546066	0.00237310638694914	4.51611448790232e-06	0.000304679606807775	0.000292614061888774	0.000340292159600405	7.24778289099257e-06	0.000895655523126905	0.000974032563335183	0
UPK3A	0	0	0.000169132708919675	2.61763318260021e-05	1.05094661211772e-05	1.8262176819484e-07	2.76964660686638e-07	1.22681069607119e-07	2.15335936789172e-07	1.10990879355544e-05	0.0178913431734281	0.220128732163016	0.010284591040661	0.0332700839366849	0.000162846802445873	2.76964660686638e-07	0	0
UTY	0.000923738549008861	0.0038131455526809	0.000355519326260031	0.000415482504757237	0.000680818366010276	6.88312548623031e-05	0.000585164302470539	0.000368541219525119	0.000418713559274366	0.000387395878228638	0.000641772289143263	0.00107491325552168	0.000713371862423986	0.000342121249419712	0.000183165003181537	0.000600518638473903	0.0224263472678048	0.0118098170709179
VIT	0.000437942067139832	0.00220268870089898	1.45970825420004e-06	3.43579288436978e-07	1.79361593426341e-06	1.59000105620968e-07	1.7055131351749e-06	1.06812584381583e-07	0.000140377461277023	0.00819861548523566	2.64738353715862e-07	9.57062258198546e-07	3.07287018760764e-07	1.33802322049188e-05	9.70320885562594e-07	2.41139984229412e-07	0	0.00380168799169625
VMO1	0.0640702716162913	0.00517069022748564	5.63850665489207e-05	1.31606336973484e-06	1.0564009944342e-05	1.40807287650847e-07	1.63524562608774e-06	9.45910710877193e-08	1.45522372827541e-06	1.48759386744284e-06	2.11201684513124e-06	0.00103461265924926	2.14466305933833e-05	0.0501658357838208	6.74688163734091e-06	2.27058705161583e-06	0.000850177953949153	0.00278013938468647
VNN1	0.04475212360591	0.00116585530882218	0.00723557329760027	0.00525980437691702	0.000519117714548721	0.000598755512289817	0.000455822809963771	0.00064800029348804	0.000877566234650141	0.000835005581027272	0.00611207478858391	0.240380412362779	0.299030337141174	0.239872630666767	0.0833290240109514	0.00103245080208639	0	0.00990800784581218
VNN2	0.0128048424807314	0.0172508877560776	0.0563913317205762	0.0629304001007639	0.0179194323886022	0.0508419021649363	0.0267513687790932	0.0487345514775254	0.0757857313630576	0.0527690387246333	0.00550251775089731	0.0723765406032087	0.246195324671323	0.0761756059699504	0.527783581144001	0.0568500016629346	0.000837132121408485	0.00110608227480036
VNN3	0.000857049407150589	0.00192560101702271	0.0025947007096135	0.00144019678484215	0.000887838511332028	0.00156779138801115	0.000784475811672584	0.00135810525271511	0.0015485488815549	0.00225466217583918	0.00257195838834007	0.00304543185302614	0.0434676745114839	0.00970375666062445	0.313565109337786	0.00123682132736791	0	0
VSIG4	0.833556056537536	0.0131838713653046	0.00112848939437307	1.36971439273727e-06	0.000154887858446002	6.15967977962996e-07	2.21836045942045e-07	7.17158076674429e-08	6.11330871940997e-06	9.63998768492722e-08	1.81246309726044e-06	0.350808619197777	0.0456049262670284	0.00918576124982979	0.00102083086512376	1.61905536038209e-07	0.00135812774281408	0.00599303797631495
WIF1	0.0077295735771945	0.00224659302488765	5.56923422989773e-07	6.12270213668134e-07	6.12044976575246e-06	5.4256440334431e-07	8.22854621101794e-07	3.64482186274818e-07	6.3975732585151e-07	4.89934353574836e-07	9.03380575536293e-07	3.26583376190143e-06	1.04857161785054e-06	1.15773732776051e-06	4.08705205871924e-07	8.22854621101794e-07	0	0.0058860196771814
WNT16	0	0.00610405577842805	0.0230262052653857	0.0372942302017827	0.00433288232531702	3.15871159699162e-05	1.23443230859523e-05	3.14850421278015e-05	3.17685643588137e-06	1.14117943831446e-06	2.66832361741836e-06	1.02570632208184e-06	3.29326786357517e-07	1.61502453145493e-06	8.69209307243837e-07	2.37906172724133e-06	0.00018363278838046	0
WNT2	0.0003660200576653	0	1.4828070393031e-07	1.63016771302038e-07	1.62956801989731e-06	1.44457619008961e-07	2.19084810249618e-07	9.70432790575604e-08	1.70335207150331e-07	1.30444883136208e-07	2.40524822853338e-07	8.6952731586405e-07	2.791818968244e-07	3.08247236227083e-07	1.08817645523564e-07	2.19084810249618e-07	0	0.10659956032359
WNT7A	0.000657669881479661	0	9.1836554164644e-05	1.55751452006656e-05	4.4390079242688e-05	0.0282078465372267	0.017885749555657	0.0023109656474267	0.000172629167944651	0.000147752232750846	5.21608396629965e-06	6.02225319437757e-06	7.50723109259183e-06	3.92027931177885e-05	1.47173926133779e-07	0.00813113323475239	0	0
XCL1	0	0.00316815556656961	2.21775003753282e-05	8.0759396687656e-06	2.82884658651018e-05	3.63693300957246e-06	0.000421172703896762	3.58079164374008e-07	0.0145895210761076	0.0363591650189112	6.9079781256849e-06	3.20846139669593e-06	5.65182262855742e-06	3.40332105185962e-06	4.01525298368298e-07	2.3157817223768e-05	0	0
XCL2	0.00106176629740291	0	0.00447911842855608	1.03981954804793e-05	3.76909615564796e-05	4.99806605008091e-05	9.99357315288586e-05	2.62664634774267e-06	0.00831426073415251	0.142469880103287	6.10200633920345e-06	2.33044304516771e-05	1.04317140232717e-06	9.4920253761924e-05	4.06600346118274e-07	1.02389959081585e-05	0	0
XCR1	0.000952049916880504	0.000960564810410104	2.76140932863536e-06	1.76420796183254e-05	0.0139169352486962	1.07466071498752e-05	0.000401246134002581	8.04040432863325e-05	0.00139686202900704	0.00567583735528113	0.000255270669919203	0.0939577381074438	0.0023828009969278	0.000702704021041915	0.00141311332424307	0.000845855813494976	0.000198604467509413	0
ZAP70	0.000570130804954148	0.00129735754445266	0.00806547271545705	0.00476232100709125	0.0203137065306053	0.2285126774358	0.429186258530859	0.209465529384377	0.428975158451797	0.502243923650343	0.00112768436727892	0.00357289912147557	0.00119032921890502	0.0144734053500847	0.000993771820825576	0.328339012340417	0	0.000338009449032607
ZBED2	0	0	0.0167840637852592	0.0502754370918242	1.07865738413494e-05	0.0664403448582004	0.0742196000429825	0.0760736689880804	0.0474303422158249	0.0331977665003105	1.59210215879698e-06	5.75564842038875e-06	1.84798431761944e-06	4.89127845935845e-06	3.41909931348811e-06	0.0833363019200728	0	0
ZBP1	0.0117754086874464	0.0213540066682884	0.0307989700238789	0.0430429566497425	0.905343754581382	0.0146026260619503	0.0529349305276522	0.00977048858392522	0.0550741138548191	0.0594852881031805	0.0020025917906298	0.100503083239787	0.0287764735139892	0.0252594348797519	0.0764754866102792	0.0532482417115935	0.00112626868368607	0
ZBTB16	0.00244291180766988	0.0107966886616915	0.00402552813628644	0.000474751498100568	0.000467174766925678	0.00107706831175562	0.00309215669593097	0.000578457707273295	0.000767482914992327	0.0149515235754457	0.000112893993085911	0.000848946158704116	0.00240171865628795	0.00308909543615394	0.000166258647614988	0.00339925296482856	0.0131772824662275	0.00165001184368024
ZBTB32	0	0.0295019391461313	0.00212980711224898	0.0590891460283731	0.234932289461031	0.000142873937638003	0.00058486690553913	0.00149768750431903	0.00246246513710725	0.000101607713195481	7.18325527882449e-06	0.000206540491251345	5.13929010778012e-06	3.13136726841976e-06	1.56521580137088e-06	0.0079318895437072	0.000153998455625407	0.00043109204580138
ZC3H12D	0.0257266964415479	0.0235954078536268	0.0210968518532482	0.0289757870891037	0.00537021354074138	0.00916114269716438	0.034557179973444	0.00680013810480459	0.00960718655970026	0.0014689372208409	0.00515804748382304	0.0153782040213456	0.00432509658021849	0.00733522987761305	0.000615617630978841	0.0504474056448316	5.02843641333707e-05	0.000531731926060003
ZMAT4	0.00019128601284628	0.000574513978240648	0.000500429269008767	1.86737071174947e-05	6.72487973846139e-05	7.65435195192788e-06	1.65150622803525e-05	0.000325627623714091	2.58808796761331e-06	0.0394270068576118	1.45045936550858e-05	0.000336469622477021	1.57229304086352e-06	0.000580865220651411	8.51437289731525e-07	1.25241375290926e-05	0.000317207214633108	0.000685218627127068
ZNF365	0.00227895640844771	0.00945887452459452	0.000206110435435677	0.000305477640744651	0.000215107434637175	0.000809029001714245	0.0117422175557432	2.69015801342737e-05	0.00912587936459215	0.00948612366235409	0.000443845611854772	0.00113173335007581	0.000698952745064057	0.000444614141307133	8.6571232894896e-05	0.014944637420749	0.00057801317201995	0.0188430299698874
ZNF366	0.00246270079966447	0.00978757952496824	0.000113246092756602	5.36323673917731e-05	3.57672307677615e-05	5.73432559307724e-06	5.84933441441155e-05	3.22938508956263e-05	3.83856746596217e-05	4.6890744293703e-05	0.000469945859192799	0.0660754623948168	0.00128486541680023	0.000320991102311534	4.1425207017704e-05	3.56083929284013e-05	0.034139555760897	0
ZNF385D	0.000360785978892653	0.000810484401083738	6.34861284323974e-06	5.45262321290404e-06	1.95532287957136e-06	3.9851319501445e-06	5.78892906730134e-06	2.13706545820873e-06	2.25294743827223e-06	7.61878840630484e-06	7.64634430998609e-06	0.000107078510332323	2.88196431264248e-06	7.18109256996929e-06	3.8171553889188e-06	6.38041397768723e-06	0.00872127448504282	0.000811967871310273
ZNF556	0.00323613984096392	0.0091549757714155	0.000106856708984698	0.000107856345137477	0.000216856489179115	0.00011334948199878	0.000171222464181669	9.0551080425437e-05	0.000128276178541675	0.000103875732722828	0.00200221451868432	0.000505870325227005	0.000161741683147808	0.000224066587686576	0.000122667613632553	0.000154364769451104	5.60704930356672e-06	7.8283251648988e-06
ZNF683	0.000476081907421333	0.00152928143216608	5.90645108017271e-06	3.04313248264624e-05	4.30699735310666e-06	0.00268631897651707	0.00334861756768556	2.21379074603054e-05	0.128076153503617	0.0145800088004787	7.42609918541666e-06	3.30417043862126e-06	1.79373170896858e-07	5.35935823638884e-06	6.99148703734509e-08	0.00381391018591605	0	0
ZNF80	0	0.00819585534997692	8.80668243109679e-05	0.000346281686816928	3.02761049585542e-05	0.000304800870467609	0.00334200587863778	0.000814299028656877	0.00997767376683549	0.00521019201830016	2.92019383360348e-07	5.85007807918681e-06	4.6388286546407e-05	1.92190843239627e-05	2.5941462739395e-05	0.0149897996157262	0	0
ZNF831	0.00638068334361407	0.0241236356462618	0.00702277315766477	0.0022572022133081	8.37196586426903e-06	0.0624898984373207	0.114946102807395	0.0433333122966964	0.0486760207779842	0.0206718552661368	1.41719980788153e-06	1.67168444685019e-05	1.80555423932435e-06	0.000214822501254995	4.01934276887002e-05	0.141655902262905	7.94868138019895e-05	0
